# Supplementary material for: Spatial epidemiological analysis based on township scale and analysis of influencing factors of pulmonary tuberculosis cure of Changshu city from 2015 to 2022
Source: PLoS One. 2025 Jan 16;20(1):e0317269. doi: 10.1371/journal.pone.0317269 (PMC11737766; doi:10.1371/journal.pone.0317269)
Supplement: S1 File — (XLS) [file pone.0317269.s005.xls]

## Sheet: 整理的数据集
cured	Age	Sex	BMI	education	Marital status	Drinking	Smoking	key population	Source of patients	tuberculosis strain stype	drug sensitivity	comorbidities	Case types	Diagnostic delay	FDC	2HRZE/4HR	Treatment duration-day.
0	76	1	26.4381	1	1	3	1	0	2				1	30	0	2	360
1	35	1	29.8606	3	1	3	0	1	2	1	1	1	1	8	1	1	295
1	26	1						0	2			0	1	21	1	1	179
1	28	2	18.3143		1	3	0	0	2	1	1	0	1	40	0	2	180
0	23	1			0			0	2			0	1	9	1	1	219
0	27	2	22.0317	3	0	3	0	0	2			0	1	29	0	2	347
0	31	2		3	0			1	3			1	1	44	1	2	446
1	27	1						0	2			0	1	14	0	2	204
1	51	1	21.7181	1	1	3	0	0	2			1	1	5	1	1	261
1	24	2	22.8624		1	3	0	0	2			0	1	29	1	1	203
1	55	1		2	1			0	2	1	1	0	1	6	1	1	270
0	25	1						0	3			0	1	15	1	1	215
0	64	1	23.6128	1	1	3	0	0	2			0	1	49	1	1	203
1	62	2	24.6094	1	1	3	0	0	2	1		0	1	9	1	1	283
0	29	1	21.9671	1	1	3	0	0	2			0	1	19	0	2	311
1	29	2			0			0	2			0	1	0	1	1	267
1	26	1	22.3765	3	1	3	0	0	2			0	1	32	0	1	259
1	69	1	21.883	1	1	3	0	0	2		1	0	1	51	0	1	212
0	18	1						0	2			0	1	38	1	1	201
1	21	1			0			0	2	1	1	0	1	7	1	1	280
0	51	1	21.6263	1	1	1	0	0	2			0	1	24	0	1	345
0	75	1	23.9867	1	1	3	2	0	2	2	0	1	1	16	0	2	118
0	62	1	22.5827	1	1	1	0	0	3			0	1	120	1	1	199
1	42	1						0	2			0	1	29	0	2	229
1	30	1	23.9869		0	3	0	0	3	1	1	0	1	7	1	1	293
0	32	1	24.6094	1	1	3	0	0	2			0	1	57	0	2	317
1	30	1		2	1			0	2			0	1	16	1	1	323
1	45	1	22.7732	1	0	3	0	1	2			1	1	17	0	2	241
1	30	2		3				0	2		1	0	1	12	1	1	350
0	37	1			0			0	2			0	1	23	0	1	197
1	64	1	26.8923	1	1	2	2	1	2			1	1	66	0	2	396
1	68	1	18.75		1	3	0	0	2			0	1	30	0	2	331
1	18	1			0			0	3			0	1	10	0	2	344
0	47	1	23.03	1	1	3	0	0	3		1	1	1	47	0	2	283
0	24	1	20.7612	1	0	2	0	0	2			0	1	59	0	2	233
0	20	1		1	0			0	2			0	1	42	1	1	258
1	38	1			0			0	3	1	1	0	1	35	0	2	303
0	64	1	22.6409	1		3	0	0	2	1	1	0	2	243	0	2	401
1	30	2		3	1			0	2			0	1	6	1	1	197
1	26	1			0			0	2			0	1	7	1	1	275
1	21	1						0	2			0	1	32	1	1	183
1	77	1	18.5803	1	1	3	0	0	3	1	1	1	1	19	1	1	241
0	22	2	17.9982	2	0	3	0	0	2			0	1	17	1	1	226
	52	1			0			0	1	1	0	1	1	243	0	2	144
1	68	1	18.843	1	1	3	0	0	3	1	1	0	1	32	0	2	371
0	80	2	30.8012	1	2	3	0	1	3			1	1	38	0	2	330
1	77	1	20.3223		1	3	2	0	3	1	1	0	1	19	1	1	209
0	30	1			1			0				0	1	6	1	1	269
0	30	1			1			0	2			0	1	11	1	1	236
0	69	1	22.3094	1	1	0	2	0	1			0	1	22	0	2	222
0	67	1	25.3086	1	1	3	0	0	2			1	1	29	0	2	230
1	28	2						0	2			0	1	6	1	1	310
1	82	2	16.3658	1	1	3	0	0	3			0	1	5	0	2	194
1	35	2			1			0	2			0	1	75	1	1	260
0	20	1			0			0					1	19	0	2	315
0	72	2			1			0	2			0	1	30	0	2	308
1	56	1		2	1			0	1		1	0	1	47	1	1	240
1	65	1			1			0	3		1	0	1	5	1	1	266
0	28	1	19.2526	3	1	2	2	0	2			0	1	18	0	2	229
1	63	1	21.1389	1	1	3	0	0	2		1	0	1	15	1	1	221
0	25	1						0	3			0	1	35	0	2	340
0	25	1						0	2			0	1	14	0	2	296
0	81	1						0	2			0	1	15	0	2	318
0	46	1						0	3			0	1	34	1	1	217
1	74	1	21.7784	1	1	3	0	0	2			0	1	15	0	2	258
0	64	2	21.9363	1	1	3	0	0	3			0	1	7	0	1	267
0	22	2						0	3			0	1	15	1	1	219
0	46	1			0			0	2	1	1	0	1	128	0	2	325
0	83	1	19.5918	1	1	3	0	1	2			1	1	25	0	2	212
1	18	2						0	2	1	1	0	2	35	1	2	356
1	25	1		1	1			0			1	0	1	7	1	1	269
0	60	1	20.0474	1	1	3	0	0	2			0	1	13	1	1	209
0	75	1	31.4684	1	1	3	0	0	2			0	1	11	0	2	243
1	19	1		1	1			0	2			0	1	27	1	1	254
0	86	1	23.9395	1	1	3	0	0	2			1	1	14	0	2	306
0	78	1	22.4913	1	0	3	0	0	3			0	1	29	1	1	253
1	76	2	19.91	1	0	3	0	0	2			0	1	17	1	1	238
0	34	1	20.0155	3	1	2	0	0	2			0	1	63	0	2	244
0	44	1		1	1			0	2			0	1	10	0	1	269
0	40	1		2	0			0	1			0	1	51	0	2	300
1	47	1			1			1	1		1	1	2	23	0	2	319
1	79	1	15.9439	1	1	3	0	0	3			1	1	19	0	2	342
0	52	1			1			0	2			0	1	49	1	1	164
0	23	1			0			0	3			1	1	67	0	2	384
0	50	1	26.4463	1	1	3	0	0	2			0	1	18	1	1	242
0	42	1						0	2			0	1	18	1	1	253
1	50	1			0			0	2			0	1	8	1	1	259
0	29	1			1			0	2		1	1	1	31	1	1	267
0	28	2	19.9219	3	1	3	0	0	2	2		0	1	30	0	1	117
0	71	1	23.1481	1	1	0	0	1	2			1	1	13	0	2	356
0	25	1			0			0	2			0	1	13	1	1	218
1	72	1	22.4913	1	1	3	0	0	2			1	1	44	0	2	290
0	70	1	19.9219	1	1	2	0	0	2			0	1	0	0	2	231
1	28	2	26.6667	3	1	3	0	0	2			1	1	11	0	2	278
0	53	2	17.9156	1	1	3	0	0		2	1	0	1	40	1	1	100
0	43	2	17.5278	2	1	3	0	0	2			0	1	17	1	1	258
1	64	1		1	0			0	3		1	0	1	40	1	1	191
1	82	1	22.1367	1	1	0	0	0	2	1	1	1	1	85	0	2	372
0	66	1	19.0311	1	1	3	0	0	2			0	2	22	0	2	244
1	26	1	23.6614	3	0	3	0	0	3			0	1	10	0	1	325
	74	1	18.776		1	0	0	0	2			0	1	17	0	2	83
1	28	1	20.1092	1				0	2		1	0	1	7	1	1	205
0	57	2			1			0	3			0	1	25	1	1	236
0	33	2	20.9572	1	1	3	0	0	2		1	0	1	226	0	2	346
0	36	2		3	1			0	3			0	1	80	0	1	243
1	22	2			0			0	2			0	1	25	0	2	379
0	68	1	18.1449	1	1	3	0	0	2			1	1	15	0	2	267
0	61	1		2	1			0	2				1	31	1	1	254
0	54	1	23.6244	1	1	2	0	0	3			0	1	13	0	2	264
1	68	1	24.8016	1	0	2	2	1	2			1	1	12	0	2	250
1	46	1			1			0	2			0	1	55	1	1	322
1	55	1			0			0	2			0	1	1	0	2	297
0	29	1	19.1358	2	1	3	0	0	3			0	1	23	1	1	262
0	70	2		1	1			0	2	2	0	0	2	31	0	2	314
0	47	1		1	1			0				1	1	75	0	2	344
1	72	1	23.8751	1	1	2	2	0	1		1	0	1	21	0	2	272
1	66	2	29.4887	1	1	3	0	1	2			1	1	42	0	2	378
1	20	1						0	2			0	1	4	1	1	273
0	30	2	19.5312	1	1	3	0	0	2			0	1	15	1	1	205
0	83	1	22.5466	1	1	3	0	0	3			1	2	56	0	2	428
1	29	2	21.5139	1	1	3	0	0	3			0	1	32	0	2	184
	69	1	21.883	1	1	3	0	0				1	2	16	0	2	30
1	22	2	20.5078	2	0	3	0	0	2	1	1	0	1	11	1	1	271
1	30	1	17.3061		0	3	0	0	1		1	0	2	30	0	2	203
1	82	1	20.061	1	1	3	0	0	2	2	1	0	1	7	0	2	308
1	71	2	16.8887		1	3	0	0	2			0	1	3	0	2	271
1	59	1	19.0039	1	1	3	0	0	2			0	1	57	1	1	243
0	20	1			1			0	3			0	1	20	0	2	282
0	21	1						0	2	1	0	0	2	20	0	2	55
0	25	1						0	2			0	1	73	0	2	195
1	69	1	17.6471	1	1	3	0	0	1			0	1	8	0	1	250
1	24	2			0			0	1	1	1	0	1	8	1	1	320
0	27	2			0			0	2			0	1	8	1	1	237
0	36	2		1	1			0	2			0	1	0	0	2	202
1	19	1	18.6851	2	0	3	0	0	2	1	1	0	1	31	0	2	278
1	79	1	25.3665		1	2	0	0	3			1	2	16	0	2	327
1	23	1						0	2		1	0	1	13	1	1	232
1	43	1	20.4294	1	1	1	0	0	2		1	0	1	26	1	1	191
1	71	1	23.3067	1	1	1	0	1				1	1	46	0	2	244
1	24	2						0	2	1	1	0	1	7	0	1	219
0	55	2		2	1			0				0	1	5	1	1	98
1	67	1	23.1405	1	1	0	0	0	2	1	1	0	1	14	0	2	352
0	50	1			0			0	2			0	1	29	1	1	205
0	23	1		1	0			0	2			0	1	27	1	1	187
1	74	1	19.91	1	1	1	2	0	2	1	1	0	1	43	1	1	280
1	62	1			1			0	2	1	1	0	1	6	1	1	239
1	57	2	22.8928	1	1	3	0	0	2			0	1	4	1	1	185
1	27	1			0			0	2			0	1	13	0	2	216
1	67	1	24.0205	1	1	3	0	0	2			0	1	3	1	1	181
1	20	2						0	2			0	1	7	0	1	215
1	58	2	22.3133	1	1	3	0	0	3			0	1	53	1	1	237
0	57	1	21.7503	1	2	1	1	0	2			1	1	14	0	2	323
1	24	2						0	3			0	1	5	0	1	299
0	50	2	19.2894	1	1	3	0	0	2			1	1	166	0	2	186
0	72	1	21.9525		1	3	2	0	2			0	1	20	0	2	314
1	34	1	25.6173	3	1	3	2	0	2			0	1	45	0	2	399
1	32	1			1			0	3		1	0	1	48	1	1	322
0	38	2						0	2			0	1	13	0	2	274
1	34	2	23.4375	1	0	3	0	0		1			1	8	1	1	237
1	69	1	19.5312		1	3	0	1	3			1	2	14	0	2	395
0	20	1						0	2			0	1	18	1	1	202
0	24	1						0	2	1	1	0	2	57	0	2	318
0	30	1			0			0	3			0	1	13	0	2	387
0	19	1			0			0	2			0	1	14	1	1	245
0	60	1	24.3375	1	0	3	0	1	2			1	1	32	0	2	277
1	64	1		1	1			0	2			1	1	12	1	1	386
0	29	1	19.5918	1	1	3	0	0	3	1	1	0	1	27	0	1	191
0	44	1	22.2041	1	1	0	0	0	2			0	1	28	0	2	278
1	65	1			1			0	2			0	1	0	0	2	371
1	70	2	19.7724		1	3	0	0	3	1	1	0	1	21	0	2	370
0	61	1	21.6049	2	1	3	2	0	3			0	1	11	1	1	299
0	35	2			1			0	2			1	1	16	1	1	295
1	26	2	18.0697	1	1	3	0	0	2			0	1	9	1	1	184
	78	1	18.2183	1	2	3	0	1	2			1	1	82	0	2	38
1	71	2	20.6418	1	1	3	0	0	2			1	1	14	1	1	195
0	26	2			0			0	2			0	1	26	1	1	200
1	57	1		1	1			0	3		1	0	1	32	1	1	338
0	53	2	29.4535	1	1	3	0	0	3			0	1	110	0	2	368
1	34	1	21.6263	1	1	3	0	0	2			0	1	65	1	1	314
1	39	1						0	3			0	1	23	0	2	307
0	40	1	20.7612	1	1	3	0	0	2			0	1	2	1	1	119
	65	1	21.3675	1	1	3	0	0	2			1	1	32	0	2	233
0	18	1						0	2			1	1	34	0	1	318
0	39	2	21.3675	1	0	3	0	0	2			0	1	26	1	1	212
0	21	1	16.3304	1	0	3	0	1	2			0	1	92	1	1	286
1	56	1	21.6333	1	1	3	0	0		1	1	1	1	15	1	1	282
1	74	1	20.4491	1	1	3	1	0	3	1	1	0	1	9	1	1	237
0	63	1	20.061	1	1	3	2	0	2		1	0	1	54	0	2	254
0	21	1	23.7387	1	1	0	0	0	2			0	1	121	1	1	189
0	61	2	19.025	1	1	3	0	0	2			0	2	2	0	2	89
1	22	1			0			0	2	1	1	0	1	15	0	2	435
0	21	1			0			0	3			0	1	42	0	2	190
1	17	1	16.901	3	0	3	0	0	2			0	1	8	1	1	208
	63	1	19.5918	1	1	3	0	0	2			0	1	53	0	2	162
1	75	1		1	1			0	2	1	1	0	1	21	0	2	277
0	26	2	22.7732	2	1	3	0	0				0	1	19	1	1	226
0	24	2			0			0	2			0	1	9	1	1	193
1	23	1			0			0	2			0	1	7	1	1	226
1	72	2	21.4497		2	3	0	0	2	1	1	0	1	1	1	1	252
1	49	2	21.0962	1	1	3	0	0	2	1	1	0	1	4	1	1	199
0	23	1	20.5191	1	0	3	0	0	2			0	1	28	1	1	222
0	79	1	16.4206	1	1	3	0	0				0	2	4	0	2	142
0	65	1	19.0311	1	1	1	2	0	2	1	1	1	2	12	0	2	379
1	23	1						0	2			0	1	30	1	1	419
	82	1			1			0	2	1	1	1	1	33	0	2
0	20	1		1				0	2			0	1	39	1	1	231
0	65	2	20.4082	1	1	3	0	1	3			1	1	35	0	2	243
1	33	2	20.5457	1	1	3	0	0	2			0	1	28	0	2	272
0	32	1	21.6713	3	1	2	2	0	2			0	1	12	0	2	256
0	25	2		2	1			0	2			0	1	23	1	1	301
0	27	1	20.9366	1	1	3	0	0	3			1	1	28	0	2
1	21	1			0			0	2			0	1	23	1	1	214
0	25	1			1			0	2			0	1	19	1	1	323
0	27	2		1	1			0		1	1	0	1	12	0	2	419
0	61	2	19.4734	1	1	3	0	0	3			1	1	17	1	1	220
	87	1			2			0	2		1	0	1	20	1	1	35
1	68	2	21.7198	1	1	3	0	0	1			0	1	5	1	1	247
0	28	2			0			0	2			0	1	33	1	1	376
1	64	1						0	2			0	2	2	0	2	324
1	29	2			1			0	2	1	1	0	1	250	0	1	220
1	28	2						0	3			0	1	59	1	1	314
1	27	1						0	2			0	1	51	1	1	201
1	35	1						0	2	1		0	1	13	0	2	275
1	19	2	18.026	3	0	3	0	0	2			0	1	13	0	2	339
0	53	1	28.8889	1	1	0	0	0	3			0	1	193	0	2	260
0	70	1	18.9866	2	1	3	0	0	3			0	1	20	0	1	95
0	18	1			0			0	3			0	1	57	0	1	356
1	34	1		1	1			0	2			0	1	2	1	1	219
1	22	1			0			0		1	1	0	1	87	1	1	313
1	23	2			1			0	2			0	1	3	1	1	191
1	43	1	21.3382	1	1	3	0	0	2			0	1	0	1	1	206
0	39	1						0	3			0	1	36	1	1	321
1	57	1	19.3496	2	1	3	0	0	2			0	1	35	1	1	254
	74	1	19.5717	1	1	3	0	0	2		1	1	1	19	0	2	126
0	35	1	23.1837	3		0	0	0	2			0	1	16	0	2	204
1	49	2		1	1			0	2			0	1	13	1	1	318
1	23	1						0	2			0	1	5	1	1	222
0	28	2			1			0				0	1	3	1	1	196
1	66	1						1	3			1	1	28	0	2	280
1	38	1	21.6049	1	1	3	0	0	2	1	1	0	1	4	1	1	313
0	71	2						0	2			0	1	70	0	2	332
1	87	1			1			0	3			1	1	28	0	2	253
1	75	1						0	2			0	1	19	1	1	239
0	33	1			0			0	2	2	1	0	1	10	1	1	128
1	43	2	23.2434	1	1	3	0	0	2			0	1	5	1	1	219
0	24	1			0			0	2			0	1	23	0	2	286
1	32	1		2	1			0	2			0	1	1	1	1	258
1	47	1						0	2			0	1	3	1	1	225
1	80	1	17.9687		1	3	0	1	2	1	1	1	1	6	0	2	198
0	20	2			0			0	2			0	1	84	0	2	247
1	43	1						0	2			0	1	21	0	1	212
1	57	2	24.4561	1	1	3	0	0	3			0	1	8	0	2	194
0	26	2		3	1			0	2			0	1	37	0	2	282
0	25	1		2	0			0	2			0	1	28	1	1	197
1	62	1	18.7109	1	1	1	2	0	2		1	1	1	22	0	2	271
0	67	1		1	1			0	3			0	1	17	0	1	353
1	23	2	16.5607	3	1	3	0	0	2		1	0	1	6	1	1	218
0	22	1						0				0	1	58	1	1	266
0	21	1						0	2			0	1	18	0	2	227
0	77	1	21.0962	1	1	0	2	0	2			0	1	22	0	2	260
1	79	1	22.1018	1	1	3	0	1	2		1	1	1	19	0	2	260
0	50	2						0				0	1	63	1	1	269
1	82	1	21.4533	1	2	2	0	0	3	1	1	1	1	14	0	2	445
1	67	2	22.6409	1	1	3	0	0	3			0	1	19	1	1	222
0	73	1	17.0993	1	1	3	0	0				0	1	9	0	2	230
0	55	1	20.7157	1	1	2	2	0	3			0	1	8	1	1	125
0	19	1		1	0			0	1			0	1	19	0	1	381
1	63	1		1	1			0	2	1	1	0	1	26	1	1	237
1	19	2			0			0	2	1	1	0	2	10	0	2	274
0	38	2	18.7305	1	1	3	0	0	2			0	1	52	1	1	199
0	56	2	24.3418	1	1	3	0	0	2			0	1	19	1	1	357
1	74	1	22.8625	1	2	3	2	0	2			0	1	3	1	1	400
1	27	1			1			0				0	1	13	0	2	279
0	26	1			0			0	2			0	1	9	1	1	287
0	65	1	17.9089		1	0	2	0	3	2	1	1	1	102	1	1	71
1	22	1						0	2			0	1	7	1	1	236
0	44	1	21.0498	1	1	0	0	0	2	2	0	0	1	12	1	1	161
0	30	1		1				0	2			0	1	9	0	2	197
0	75	1	20.7967	1	1	2	0	0	2			0	1	45	1	1	213
1	75	1	18.3655	2	1	3	0	0	2				1	14	1	1	344
1	54	1	22.921	1		2	0	1	2			1	1	41	0	2	383
1	45	2	18.6012		1			0	2	1	0	0	2	5	0	2	247
0	26	1						0	2			0	1	10	1	1	200
0	30	1		1	2			0	2			0	1	5	0	1	355
1	50	1						0	2	1	1	0	1	7	1	1	185
0	47	2			1			0	3			0	1	28	1	1	344
0	69	1		1	1			0	2			0	2	5	0	2	320
1	25	1			0			0	2			0	1	5	1	1	252
1	61	2	20.5396	1	0	3	0	0	3			0	1	45	1	1	259
0	29	1		1	2			0	2			0	1	5	1	1	245
0	19	1			0			0	3			0	1	7	1	1	257
0	21	1		3	0			0	2			0	1	25	0	2	317
1	51	2	19.5312	1	0	3	0	0	2			0	1	1	1	1	203
0	31	1		1	1			0	2			0	1	26	0	1	327
0	69	1	20.8982	1	1	3	0	0	2			1	1	149	0	2	208
0	65	1	24.977	1	1	2	2	0	2			0	1	18	1	1	191
1	53	1	24.8016	1	1	3	0	0	2			1	1	32	0	2	237
0	70	1	25.1429	1	1	3	0	1	3			1	1	32	1	1	324
0	79	2						0	2	1	0	0	2	31	0	2	82
1	64	1	22.4913	1	1	0	0	0	2			0	1	31	0	2	242
1	28	1		1	0			0	2		1	0	1	3	1	1	284
0	69	2	21.4844	3	1	3	0	0				0	1	183	0	2	163
1	54	2		1	2			0	3	2	0	0	1	26	1	1	87
1	73	1	18.5901	1	1	3	0	0	3	1	1	0	1	15	0	2	245
1	30	1						0	2			0	1	4	0	2	226
0	34	2						0	2			0	1	3	1	1	299
1	29	1	16.225	3	0	0	0	0	1	1	1	0	2	43	0	2	338
0	33	2	17.5697	1	1	3	0	0	2			0	1	31	1	1	246
1	59	2	20.3621		1	3	0	0	3		1	0	1	20	1	1	343
1	36	2			0			0	2		1	0	1	9	1	1	308
0	34	1	20.5761	1	1	3	0	0	3			0	1	161	1	1	223
1	23	1			0			0	2			0	1	9	1	1	210
0	20	1						0	2			0	1	14	1	1	257
1	24	1		3	0			0	3			0	1	21	1	1	324
1	68	1	17.8506		1	3	0	0	2			0	1	22	0	2	282
1	38	1						0	2			0	1	127	1	1	267
1	21	1						0	2	1	1	0	1	3	1	1	342
0	29	2						0	2			0	1	26	1	1	251
0	24	1	21.0772	2	1	3	0	0	3			0	1	34	1	1	366
1	68	1	20.6061	1	1	1	1	0	2			0	1	15	1	1	251
1	65	2	20.8117	1	1	3	0	1	2			1	1	9	0	2	333
0	20	1						0	2			0	1	4	1	1	228
0	69	2	21.6413	1	1	3	0	0	2	1	1	0	1	20	0	2
0	20	1			0			0	2			1	1	12	1	1	277
0	25	1			0			0	3			0	1	14	1	1	188
1	76	1	22.7732	1	0	3	0	1	2			1	1	16	0	2	198
1	67	1	21.3578	1	1	0	0	0	2			0	1	19	0	2	191
	70	1	17.4818	1	1	3	0	0				1	1	19	0	2	37
1	66	1	19.1571	1	1	2	0	0	3	1		0	1	32	0	2	218
0	63	1	20.8155	1	1	3	0	0	2			0	1	6	0	2	195
0	24	1		1	0			0	2			0	1	18	0	2	274
1	19	1	22.5981	1	0	0	0	0	2	1	1	0	1	125	1	1	237
1	64	2	19.1746	1	1	3	0	0	2	2		0	1	0	1	1	261
1	16	1			0			1	2	1	1	0	1	25	1	1	341
1	79	1	19.1001	1	1	0	0	0	2	1	1	0	1	15	0	2	201
1	56	1	21.9525	1	1	3	0	0	2	1	1	0	2	6	0	2	296
1	33	1		1	1			0	2		1	0	2	42	0	2	362
1	21	2						0	3			0	1	13	1	1	250
1	89	2	19.1467		1	3	0	0	2			0	1	26	0	2	215
0	21	1						0	1		1	0	1	35	0	1	233
0	45	2		1	1			0	2			0	1	112	1	1	320
0	35	1		3	1			0	2			0	1	1	1	1	224
1	22	1	20.5499	2	0	3	0	0	3			0	1	74	1	1	279
	80	1		1	1			0	2		1	1	1	71	0	2	8
1	40	1	17.9931	1	1	2	2	0	2		1	0	1	74	0	2	201
1	52	1						0	2		1	0	1	101	0	2	230
1	27	2						0	2	1	1	0	1	4	1	1	245
0	57	1	22.8571	2	1	1	0	0	2			0	1	16	1	1	181
1	72	1			1			0	2			0	1	30	1	1	183
1	67	2	19.8178		1	3	0	0	2			0	1	8	0	2	304
1	37	1			0			0	2			0	1	0	0	2	319
1	77	1	22.7732	1	0	3	0	0	2	1	1	1	2	17	0	2	279
0	79	2	18.8271	1	1	3	0	0	2	2	0	0	1	21	1	1	226
1	71	1	24.9108		1	3	0	0	2	1	1	0	1	29	0	2	377
1	72	1	21.0799	1	1	0	2	0	3			0	1	7	1	1	230
1	48	2	21.9899	1	1	3	0	0	2			0	1	21	1	1	214
0	29	1		1	1			0	2			0	1	50	0	2	299
0	76	1						0	2	1	0	0	1	2	0	2	104
0	62	2	20.8209		1	3	0	0				0	1	13	0	2	261
0	56	2						0	2			0	1	59	0	2	394
1	28	1			1			0	2			0	1	7	1	1	180
0	56	2	25.3906	1	1	3	0	0	2			0	1	16	0	2	282
1	64	1			1			0	2				2	88	0	2	315
1	19	1			0			0	2			0	2	3	0	2	271
0	69	2	23.4375	1	1	3	0	0	3			1	1	12	0	2	254
1	31	1			0			0	2		1	0	1	6	1	1	317
0	38	1			1			0	2			0	1	23	0	2	303
0	31	1	21.9713	2	1	3	0	0	2		1	0	1	9	0	2	130
0	68	1	18.9292	1	1	3	0	0	2	2		0	2	49	0	2	91
1	48	1						0	2			0	1	33	1	1	234
1	14	1	22.03	2	0	3	0	0	2	1	1	0	1	14	0	2	238
0	23	2			0			0	2			0	1	25	1	1	215
0	35	2		3	1			0	2			0	1	13	1	1	232
0	55	2	21.6441	1	1	3	0	0		1	1	0	1	44	0	2	244
0	80	1			1			0	2	2		0	1	23	0	2	109
0	52	1						0	2	1	1	0	1	10	1	1	303
0	43	1			1			0	3			0	1	33	1	1	179
1	24	2			0			0	2			0	1	6	1	1	229
0	12	2	22.9592	1	0	3	0	0	2			0	1	24	0	1	223
0	46	1						0	2			0	1	50	1	1	212
1	26	2						0	2	1	1	0	1	68	1	2	424
	77	2	20.8292		1	3	0	0	2			0	1	15	0	2	113
1	52	1						1	2			1	1	7	1	1	229
1	65	1	18.3655	1	1	3	2	0	2			1	1	20	0	2	221
0	71	1	24.2215	1	0	3	0	1	3			1	1	27	0	2	86
0	29	1		2	0			0	2			0	1	1	1	1	213
0	15	2	15.1384	1	0	3	0	0	2			0	1	13	1	1	325
1	22	2	22.1893	3	0	3	0	0	2			0	1	8	1	1	180
0	80	1	16.901	1	1	3	0	0	2	1	1	0	1	13	0	2	335
0	79	1		1	1			0	1			1	1	16	1	1	296
0	83	1	17.7732		2	2	0	0	2			0	1	11	0	2	372
1	23	1	20.7612	3	1	3	0	0	2			0	1	11	1	1	239
0	65	1	22.8571	1	2	1	0	0	2			0	1	280	0	2
1	50	1	21.2585		1	0	2	1	2	1	1	1	1	16	0	2	269
1	46	2		1	1			0				0	1	45	0	2	291
0	74	2			1			0	2			0	1	38	1	1	259
0	66	2	23.4375		1	3	0	0	2			0	1	12	1	1	114
1	75	1	18.5901		1	2	0	0	2			0	1	13	0	2	226
1	50	1	22.4913	1	1	2	0	0	2			0	1	43	1	1	334
1	27	1						0	3				1	14	1	1	258
0	20	1						0	3			0	1	82	1	1	196
1	38	1						0	2			0	1	4	1	1	244
0	83	1	17.6309		1	3	0	0	2	1	1	0	1	9	1	1	154
	74	1	18.369	1	2	3	0	0	2	1	1	1	1	8	0	2	195
0	50	1	19.79	1	1	2	1	0	1			0	1	2	0	1	275
1	25	1						0	2			0	1	3	1	1	217
0	53	2						0	2			0	1	19	0	1	324
0	71	2	21.7555	1	1	3	0	0	2			0	1	49	1	1	231
0	64	1	22.1453	1	1	3	0	0	3			0	1	41	0	2	296
0	61	1	21.2585		1	3	0	0	3			0	1	28	1	1	241
0	18	2	23.1405	1	1	3	0	0	2			0	1	64	0	2	238
1	76	1	21.6128	1	1	3	0	0	3			0	1	28	0	1	189
0	28	1			1			0	2			0	1	27	1	1	180
0	77	1	24.8358	1	1	2	0	0	2	1		0	2	20	0	2
0	58	2	23.7332	1	1	3	0	0	2			0	1	22	1	1	92
0	42	1			1			0	2			0	1	8	1	1	263
1	79	1	23.634	1	1	3	0	0	2	1	1	0	1	18	0	2	297
0	68	1	22.2048	1	1	3	0	1	2			1	1	5	0	2	291
1	88	1	16.263	2	1	3	0	0	3		1	0	1	92	0	2	304
1	30	1		1				0	2		1	0	1	66	1	1	193
1	21	1						0	2			0	1	20	1	1	211
1	71	1	19.9594	1	1	3	0	0	2			1	1	31	0	2	214
1	26	1						0	2			0	1	10	1	1	242
0	74	2		1	1			0	2	2	0	0	2	7	0	2	159
0	66	2	18.2066	1	1	3	0	0	1	2	0	0	2	6	0	2	92
0	74	1	26.8136	1	2	3	0	1	2		1	1	1	43	0	2	364
1	35	1						0	2	1	1	0	1	17	1	1	200
0	21	1						0	2			0	1	377	0	2	366
0	46	1						0	2			0	1	10	1	1	192
1	80	1	17.9687	1	1	3	2	0	2	1	1	0	1	18	0	2	263
0	62	1	26.1224	1	1	3	0	0	3			0	1	28	0	2	284
0	53	1	18.3768	1	1	3	0	0	2				1	117	1	1	206
1	41	1		1	1			0	2	1	1		1	74	0	2	314
0	80	2	17.7999	1	1	3	0	0	1	2	1		1	48	0	2	254
1	92	1			1			0	2	1	1		1	39	0	2	314
0	71	2	19.1448	1	1	3	0	0	3				1	28	1	1	226
0	63	1	24.6094	1	1	3	0	0	2				1	44	0	2	326
0	32	1						0	3				1	29	1	1	297
	75	1	18.3655	1	1	3	0	0	3				1	26	0	2	126
1	58	1	24.2215	1	1	1	0	0	2	1	1		1	11	1	1	281
0	65	2	20.7008	1	0	3	0	0	2			0	1	0	0	2	106
0	21	2			0			0				0	1	158	1	1	301
0	49	1	20.5457	1	1	3	0	0	2			0	1	34	1	1	285
1	55	1	21.0077		1	3	0	0	2			0	1	13	0	2	275
1	83	1	18.0662	1	2	3	0	0	1	1	1	0	1	36	0	2	291
0	51	2		3	1			0	2			0	1	12	1	1	349
0	70	1	22.5827	1	1	3	0	0	2	1	1	0	1	8	1	1	311
	18	1						0			1	0	1	7	1	1
1	25	1			1			0	2			0	1	8	1	1	213
0	29	2	20.4294	1	1	3	0	0	2			0	1	12	0	2	396
0	29	2		1	1			0	1			0	1	8	0	2	345
0	49	1		2	1			0	2				1	62	1	1	265
1	28	2			1			0	3	1	1		1	62	1	1	316
0	81	1	22.4813	1	1	2	0	0	2			1	1	14	0	2	272
1	30	2		1	1			0	3	1	1		1	13	1	1	233
0	70	2	20.7029	1	1	3	0	0	1				1	34	0	2	299
0	70	1	16.609	1	1	3	0	0	2	2	1		1	20	1	1	267
1	58	1		1	1			0	2	1	1		2	7	1	2	314
0	67	2	27.3437	1	1	3	0	0	1				1	13	0	2	302
1	35	2			1			0	1	1	1		1	87	0	1	312
	41	1	20.2812	3	1	3	0	0	1	1	1		2	98	0	2	53
1	64	1	23.3706	1	1	1	2	0	2	1	1		1	19	1	1	314
1	54	2	22.4323	1	1	3	0	0	2		1		1	24	1	1	252
1	28	2						0	3	1	1		1	52	0	2	301
0	76	2	17.2584	1	1	3	0	0	3	2	0		2	133	0	2	117
0	72	2	23.9865		2	3	0	0	2				1	17	1	1	264
0	42	1		3	1			0	1			0	1	39	1	1	219
1	65	1	25.3934	1	1	3	0	0	1	1	1		1	19	0	2	217
0	56	1	24.3824	1	0	2	0	0	2				1	17	1	1	303
0	42	1		2	1			0	3	1	1		1	18	1	1	350
0	66	2	22.0386	1	1	3	0	0	3				1	46	0	1	298
1	24	2						0	3		1		1	40	1	1	269
1	54	2						0	1	1	1		1	32	1	1	267
0	77	2	27.2763		1	3	0	0	3				1	41	0	2	258
1	71	1	22.3214	1	1	0	0	0	2	1	1		1	27	0	2	348
1	38	2		2	1			0	2	1	1		1	10	1	1	283
0	59	2	23.833	2	1	3	0	0	3				1	5	0	2	282
0	34	1			1			0	2				1	43	1	1	208
0	64	2	25.3099	1	1	3	0	0	3				1	53	1	1	286
0	76	1	21.5645	1	1	0	0	0	2				1	18	0	2	285
	82	1	25.2092		1	3	0	0	2				1	25	0	2	112
1	57	1	23.4256	1	1	3	0	1	2	1	1	1	1	20	1	1	277
0	42	1			1			1	3			1	1	63	0	2	321
0	30	2	17.9282	3	1	3	0	0	2				1	10	1	1	272
0	28	2			0			0	2				1	0	1	1	279
0	35	1		1	1			0	2				1	12	1	1	233
1	78	1	23.939	1	1	3	0	1	2	1	1	1	1	29	1	1	332
0	62	1						0	2				1	1	1	1	276
0	85	1	24.977	1	2	2	0	0	2				1	8	1	1	273
0	72	1	23.1481	1	1	0	0	1	2	1	1	1	1	381	0	2	360
1	23	1						0	2	1	1		1	13	1	1	222
1	46	1	22.8625		1	3	0	0	3	1	1		1	8	1	1	261
1	31	2						0	2	1	1		1	35	1	1	261
0	39	1						0	2	1	0		1	0	0	2	4
0	86	1	16.5108	1	0	2	0	0	2				1	6	1	2	272
1	84	1	19.487	1	1	3	0	0	2	1	1		1	11	0	2	271
0	90	1	19.0677	1	1	3	0	0	2				1	13	0	2	304
1	17	1		1	0			0	2	1	1		1	1	1	1	249
0	67	1	21.8776	1	2	3	0	0	2		1		1	12	1	1	162
0	86	2	19.6506	1	1	3	0	0	3	1	1		1	26	0	2	142
0	32	2	18.9036	1	1	3	0	0	2				1	25	1	1	251
1	71	1			1			0	2	1	1		2	0	0	2	302
1	29	1			1			0	3	1	1		1	6	1	1	219
1	47	1	21.1073		1	3	0	0	2		1		1	18	1	1	244
0	47	1			1			0	2				1	27	1	1	325
0	43	1						1	2	1	1	1	1	38	0	2	338
1	77	1	20.4294	1	1	3	0	0	2		1		1	13	0	2	260
0	32	1						0	2				1	49	1	1	238
1	28	1						0	3		1		1	0	1	1	203
0	25	1			0			0	3				1	1	1	1	252
1	60	1	22.0581	1	1	3	0	1	3		1	1	1	7	0	2	272
1	76	2	26.5643	1	1	3	0	1	3	1	1	1	1	23	0	2	324
1	27	1						0	2	1	1		1	181	1	1	251
0	70	1		1	1			1	2			1	1	16	1	1	248
1	20	1						0	2	1	1		1	29	1	1	240
0	72	2	18.2615		1	3	0	0	2	2	1	1	1	66	0	2	133
0	31	1			0			0	2				1	27	1	1	239
0	23	2		1	1			0	3			0	1	16	1	1	324
0	26	1		2	0			0	2	1	1		1	0	0	2	306
1	50	2	20.8117	1	1	3	0	0	1		1		2	17	1	2	291
0	58	1			0			0	3				1	12	1	1	232
1	53	1			1			0	3		1		2	85	0	2	324
1	58	2	18.9745	1	1	3	0	0	2		1		1	66	1	1	329
1	67	1	23.6614	1	1	3	0	0	2	1	1		1	10	1	1	322
	20	1						0	2				1	13	1	1
0	51	1	23.0518	1	1	1	0	0	2				1	2	0	2	279
1	20	1						0	2	1	1		1	757	0	2	296
0	67	1	22.6326	1	1	3	0	0	2	1	1		1	50	1	1	275
1	80	1	24.0055	1	1	3	0	0	2		1		1	16	0	2	309
0	30	1	21.7181	2	1	3	0	0	3	1	1		1	231	1	1	245
0	79	1			1			0	1	2	0		1	10	0	2	128
0	17	2	20.9885	2	0	3	0	1	2				1	30	1	1	315
0	48	2			0			0	2				1	21	1	1	311
1	25	2			1			0	2	1	1		1	31	1	1	319
1	81	1	24.4405	2	1	2	2	0	2	1	1		1	14	0	2	308
0	77	2	27.3923		1	3	0	0	2				1	11	0	2	220
0	29	1		3	1			0	3				1	7405	1	1	245
0	58	1	21.6128	2	1	3	0	0	2	1	1		1	10	0	2	216
1	57	1	23.6713	1	1	1	0	0	2	1	1		1	17	0	2	300
1	64	1	19.8839	1	1	1	0	0	2	1	1		1	15	1	1	258
1	85	1	22.0333	1	1	3	0	0	2	1	1		1	13	0	2	257
0	68	2						0	2				1	50	0	2	347
0	33	1		1	1			0	2				1	43	1	1	245
0	27	1						0	2				1	56	1	1	222
0	16	2						0	2				1	41	1	1	303
0	72	1	19.8413	1	1	3	0	0	2				1	13	1	1	256
0	75	1						0	2	1	1		1	3	0	2	296
0	58	2		1	1			0	2	2	1		1	8	1	1	154
0	68	1	23.0315	1	1	3	0	0	2	1	1		1	13	0	2	151
0	71	1	23.8751	1	1	0	0	0	1				1	27	0	2	216
0	80	1	21.9525	2	1	3	0	0	3	1	1		2	8	1	2	334
1	22	1		1	0			0	3		1		1	22	1	1	241
0	58	1			1			0	2				1	187	1	1	238
0	58	1		1	1			0	2				1	10	1	1	295
1	27	2						0	2	1	1		1	0	1	1	288
0	67	1	20.5688		1	0	1	0	1				1	4	1	1	210
1	25	1						0	3	1	1		1	9	1	1	293
0	63	1	22.8374	1	1	2	0	0	2				1	4	0	2	234
0	63	1	21.3578	1	1	0	0	0	2				1	31	1	1	287
1	67	1	19.8141	1	1	3	0	1	2		1	1	1	9	1	1	286
1	42	1	21.8724	3	1	3	0	0	2		1		1	11	1	1	287
0	35	1		1	1			0	2				1	10	0	2	184
1	75	1	30.4218	1	1	3	0	0	2	1	1		1	23	0	2	277
1	27	2			1			0	2	1	1		1	17	0	2	277
1	66	2	21.83	1	1	3	0	0	2	1	1		1	12	1	1	234
0	29	2	20.5688		1	3	0	0	2				1	34	0	2	213
0	42	1	18.8408	1	1	0	0	0	1				1	7	0	2	323
1	35	1		1	1			0	2	1	1		1	7	1	1	279
1	40	1		1	2			0	2	1	1		1	10	1	1	235
1	24	1		2	0			0	2	1	1		1	3	1	1	242
0	66	1	22.9854		1	3	0	0	2				1	18	0	2	300
1	70	2	20.2059	1	1	3	0	0	2		1		2	23	1	2	297
0	35	1			0			0	3	1	1		2	95	1	2	319
0	40	1						0	3				1	25	1	1	214
1	42	2						0	2	1	1		1	15	1	1	261
0	37	1						0	2	1	0		1	16	1	1	131
1	84	2	20.2395		1	3	0	0	2	1	1		1	6	0	2	308
0	65	1		1	1			0	2	2	1		1	19	1	1	116
1	27	1						0	2		1		1	13	1	1	299
1	57	1	21.4533	2	1	3	0	0	3	1	1		1	26	1	1	277
1	32	1			0			0	2	1	1		1	15	1	1	290
0	32	1						0	2				1	26	0	2	285
0	36	2			0			0	2				1	23	1	1	285
1	31	1			0			0	2	1	1		1	72	1	1	258
0	31	1						0	3				1	32	1	1	271
1	51	1	21.0772	1	1	1	0	0	1	1	1		1	8	1	1	270
0	18	1						0	2				1	28	1	1	210
0	24	1	20.5457	3	0	3	0	0	3				1	19	0	2	275
0	50	2		2	1			0	3				1	38	1	1	361
0	25	2	18.3655	2	0	3	0	0	1				1	23	1	1	301
0	85	2	25.4028		0	3	0	0	2				1	4	0	2	296
1	36	2	20.0288	3	1	3	0	0	3		1		1	13	1	1	289
1	23	2		3	0			1	2	1	1		1	5	1	1	253
1	34	1	27.6817	1	1	3	0	1	2	1	1	1	1	23	0	2	276
0	81	2	18.4911		2	3	0	0	3				1	14	0	2	218
1	46	1	21.2245	1	1	3	0	0	2		1		1	50	0	2	280
0	36	2		3	1			0	3				1	6	0	1	296
1	28	2		2	1			0	2	1	1		1	22	1	1	286
1	53	1						0	2	1	1		1	9	1	1	277
0	84	2	21.0723	1	2	3	0	0	2				1	17	0	2	284
1	67	1	23.2335	1	1	2	0	0	2	1	1		1	8	0	2	210
	76	1	23.4509	1	1	1	2	0	2				1	49	0	2	24
0	37	1	25.9516	1	0	3	0	0	2	1	0		1	22	0	2	17
0	23	1						0	2				1	104	1	1	216
0	34	1						0	2				1	52	0	2	250
0	59	1	21.9713	2	1	3	0	0	2				1	121	1	1	226
1	41	1	18.5185	3	2	3	0	0	2	1	1		1	14	1	1	266
1	56	1			1			0	3	1	1		2	48	0	2	382
0	22	1		1	0			0	2				1	112	1	1	314
1	65	1	23.8087	2		3	0	0	2	1	1		1	13	0	2	272
1	56	1	20.9562	1	1	1	2	0	2	1	1		1	15	0	2	272
1	60	1	18.7242	1	1	0	0	0	2	1	1		1	10	1	1	273
1	65	1		1	1			0	2	1	1		1	15	0	2	272
0	58	1			1			0	2	1	0		1	30	0	2	48
1	85	1	22.0386	1	1	3	0	0	2	1	1		1	22	0	2	271
	82	2	19.4771		1	3	0	0	3				1	9	0	2	92
0	79	2	17.8571	1	1	3	0	0	2	2	1		1	18	0	2	143
0	83	1	18.0697	1	1	3	0	0	3	1	1		1	29	1	1	249
0	59	1	22.6474	2	0		0	0	3				1	19	1	1	302
0	74	2	21.7778		0	3	0	0	2				1	6	1	1	231
0	30	1	18.5911	3	1	3	0	0	2				1	13	1	1	184
0	59	1		2	1			0	2				1	30	1	2	357
1	32	1						0	2	1	1		1	10	1	1	186
0	71	1	16.1561	1	1	3	2	0	2	1	1		1	25	1	1	252
1	28	1						0	2	1	1		2	9	1	2	258
1	16	2	17.8571	2	0	3	0	1	2	1	1		1	76	1	1	257
0	44	2	18.75	1	1	3	0	1		1	0		1	4	1	1	13
0	68	1	22.571	1	1	2	0	0	2	2	1		1	37	1	1	143
0	60	1			1			0	2				1	11	1	1	252
0	79	1	17.9722	1	1	3	0	0	3				1	54	0	2	256
0	85	1	25.3515		1	3	0	0	2	1	1		1	0	0	2	251
0	43	1	22.7732	1	1	3	0	0	3	1	1		1	42	0	2	310
1	73	1	23.939	1	1	3	0	0	2	1	1		1	10	0	2	252
0	25	2		2	0			0	2	1	1		1	10	1	1	290
1	79	1	22.1003	1	1	2	0	0	2	1	1		1	18	0	2	291
0	76	1	18.3391	1	1	3	0	0	2		1		2	165	1	2	335
1	51	1						0	1	1	1		2	30	1	2	307
0	42	1			1			0	2	1	1		1	52	1	1	355
0	75	1	22.3081		1	3	0	0	2				1	12	1	1	243
0	73	2	22.4113		1	3	0	0	2				1	16	1	1	238
0	17	2	17.8571	1	0	3	0	1	2	1	0		1	17	0	2
0	53	1	23.1206	1	2	3	0	0	3				1	57	0	1	357
0	31	2		1	1			0	2	1	1		1	62	1	1	228
0	48	1		1	0			0	2		1		1	55	0	2	387
1	59	2	28.578	1	0	3	0	0	2	1	1		1	11	1	1	252
0	70	2	21.3593	1	1	3	0	0	2	2	1		1	10	1	1	129
0	59	2		3	1			0	2				1	66	0	2	277
1	66	2	26.0262	1	1	3	0	0	2	1	1		1	13	1	1	245
0	29	1		3	1			0	1				1	50	1	1	236
0	13	1			0			1	2				1	18	1	1	236
0	45	2		1	1			0	3				1	30	1	1	244
0	65	1	18.7328	1	1	0	0	0	2	1	1		2	35	0	2	393
0	51	2		1	1			0	2				1	28	1	1	220
0	75	1	19.9481	1	1	0	0	0	1	1	1		2	12	0	2	329
0	58	2			1			0	2	1	0		1	243	1	1	28
0	27	2						0	2				1	9	0	2	267
1	85	1	27.9155	1	2	2	2	0	2	1	1		1	31	0	2	317
0	48	1						0	2	1	1		2	7	0	2	378
1	48	1		3	1			0	2	1	1		1	18	1	1	320
0	56	1	24.677	1	1	3	0	0	3				1	121	1	1	189
1	62	2	25	1	2	3	0	0	3		1		2	19	0	2	308
1	49	2		1	0			0	3	1	1		1	21	1	1	210
	90	1	20.8117	1	1	0	0	0	3	1	1		2	47	0	2	154
0	27	1	23.4375	2	0	3	0	0	2				1	25	1	1	213
1	71	1		1	1			0	1	1	1		1	21	1	1	216
1	72	1	19.487	1	1	3	0	0	3	1	1		1	87	0	2	249
0	58	2	20.1951	1	0	3	0	0	1				1	25	1	1	333
1	49	2	21.6441	1	0	3	0	0	2	1	1		1	13	1	1	284
0	70	1	17.3745	1	1	2	0	0	3		1		1	4	0	2	317
0	80	1	15.3697	1	1	3	0	0	2	1	1		2	7	0	2	105
1	68	1	22.719	1	1	3	0	0	2	1	1		1	15	0	2	210
0	80	1	22.0386	1	1	1	2	0	1	1	0		2	22	0	2	18
0	87	1	20.7756		1	3	0	0	3				1	31	0	2	200
	78	1	20.0288	1	1	3	0	0	3		1		1	36	0	2	93
1	32	1			1			0	3	1	1		1	1	0	2	269
0	62	1	23.03	1	1	3	0	0	2				1	18	1	1	228
1	35	1						0	2	1	1		1	25	1	1	319
0	63	2	31.1111	1	1	3	0	0	3				1	205	0	2	222
1	28	2						0	2		1		1	66	1	1	224
0	74	1	21.875	1	2	0	2	0	2				1	64	0	2	251
1	79	2	23.3726	1	1	3	0	0	2	1	1		1	27	0	2	386
1	64	1	19.0039	1	1	3	0	0	2		1		1	6	1	1	317
0	55	1			1			0	2				1	10	1	1	224
1	72	1	18.5078	1	2	3	0	0	1		1		2	48	1	2	309
0	35	1			0			0	2				1	13	0	2	290
1	22	2						0	2	1	1		1	10	1	1	213
0	51	2			1			0	2	1	1		1	14	1	1	203
0	34	2		3	1			0	1	1	1		1	60	1	1	194
1	37	1		2				0	1	1	1		2	7	1	2	321
1	65	1	26.6728	1	1	3	0	0	2		1		1	28	1	1	225
0	43	1	20.984	1	0	3	0	0	2				1	21	1	1	123
1	36	2	22.9854			3	0	0	1	1	1		1	22	1	1	299
1	75	1	24.9649	1	1	3	0	0	2		1		1	28	1	1	210
0	85	1	26.7759	1	1	3	0	1	3			1	1	44	0	2	205
0	76	1	18.7328	1	1	3	1	0	2				1	12	0	2	307
0	41	1						1	1				1	15	1	1	386
0	67	1	21.2953	1	1	3	2	0	2				1	25	1	1	285
0	65	2	17.7315	1	1	3	0	0	1				1	22	0	2	267
1	84	2	20.3125		1	3	0	0	1		1		1	37	0	2	202
0	56	1		1	1			0	2				1	36	1	1	179
0	61	1			1			0	1				1	45	0	2	299
1	57	2		1	1			0	1	1	1		1	57	1	1	181
0	69	2	24.0344	1		3	0	0	2	1	1		1	104	0	2	316
0	70	1	19.1406	1	1	3	0	0	2		1		1	15	1	1	380
1	17	2			0			1	1	1	1		1	39	1	1	383
1	54	1	24.3375	1	1	1	0	0	3	1	1		1	50	1	1	246
0	81	1			1			0	1	1	1		1	15	1	1	357
0	35	1		2	1			0	1				1	39	0	2	200
0	40	1						0	2				1	76	1	1	350
0	26	1						0	2				1	9	1	2	211
0	75	1	21.7994		1	3	0	0	2				1	20	1	1	195
0	71	1	20.635	1	1	3	0	0	1				1	26	1	1	215
0	51	1			1			0	1				1	24	1	1	226
1	75	1	19.7975	1	1	3	0	0	1	1	1		1	19	1	1	294
0	74	1						0	2				1	11	0	2	317
1	63	1	22.4913	1	1	0	0	0	2		1		1	17	1	1	277
0	80	1	22.6003	1	1	3	0	0	2				1	21	0	2	308
0	28	1			0			1	1	1	1		1	20	1	1	273
0	32	2			0			0	1				1	20	1	1	210
1	68	1	20.1771	1	1	3	0	0	2	1	1		1	31	1	1	266
0	71	1	26.4721	1	1	2	0	0	2				1	22	0	2	236
0	54	2	20.061		0	3	0	0	2	2	1		1	20	0	2	127
0	77	1	19.8177	1	1	3	0	0	3				1	39	1	1	254
0	54	1			0			0	1		1		2	45	1	2	377
0	78	2	19.6889		1	3	0	0	1		1		1	71	0	2	303
0	66	1	27.2173	2	1	3	0	0	3				1	29	0	2	194
0	53	1	28.7197	2	1	1	0	0	2				1	30	0	1	377
0	67	1	21.6713	1	1	1	0	0	2	1	1		1	46	1	1	239
1	59	1		1	1			0	2	1	1		1	11	0	2	181
0	72	1	19.3266	1	1	3	0	0	2				1	12	0	2	394
0	18	2	20.3125	1	0	3	0	1	1				1	36	1	1	206
0	55	2	21.0828	1	1	3	0	0	2	2	1		1	16	1	1	268
1	64	2	23.5883	1	1	3	0	0	2		1		1	14	1	1	261
0	28	2						0	2	1	1		1	15	1	1	264
0	57	2	26.6389	2	1	3	0	0	1				1	232	1	2	213
1	79	1	16.5289		1	3	0	0	3		1		1	10	1	1	257
0	31	2		1	1			0	3	1	1		1	57	0	1	217
0	56	2	29.9688	1	1	3	0	0	3		1		1	12	0	2	309
	78	2						0	3	1	1		1	15	1	1
0	22	1			0			1	3				1	195	1	1	206
	74	2						0	2	1	1		1	18	0	2
1	24	2	21.3382	1	0	3	0	0	3	1	1		1	21	1	1	321
0	72	1	18.5911	1	1	1	2	0	2	1	1		1	20	1	1	245
0	71	2	22.0711	1	1	3	0	0	1		1		1	72	1	1	376
0	51	1	25.6369	1	1	3	0	0	3				1	53	1	1	306
1	64	1	25.565	1	1	1	0	0	2		1		1	17	1	1	349
0	21	1						0	2	1	1		1	21	1	1	186
1	67	1	28.3737	1	1	3	2	0	1		1		1	8	1	1	266
1	75	1	19.2336	1	1	2	0	0	1	1	1		1	12	1	1	202
0	69	2	23.3259	1	1	3	0	0	3				1	7	0	2	288
	59	1						0	2		1		1	14	1	1	7
1	68	1	21.9671	1	1	3	0	0	2	1	1		2	13	1	2	288
1	75	1	20.1429	1	1	1	0	0	2		1		2	48	1	2	313
	75	1	20.0063		1	3	0	0	2		1		1	16	1	1	81
1	64	1	20.5078	1	1	2	0	0	2	1	1		2	25	1	2	269
0	76	1						0	2	1	1		1	18	0	2	369
0	24	2						0	2		1		1	5	1	1	206
1	28	1		2	0			0	3	1	1		1	99	1	2	199
0	75	1			0			0	2	1	1		1	12	0	2	374
1	84	1	21.0118	1	1	0	0	0	2		1		1	6	1	1	342
0	33	1		1	1			0	3				1	26	0	2	196
1	78	1		1	1			0	3		1		1	47	0	2	232
	32	1						0	1	1	1		1	103	1	2
0	67	1	23.4586	1	1	3	0	0	3				1	20	1	1	361
1	45	2	23.4375	1	1	3	0	0	2		1		1	14	0	2	235
0	49	2		1	1			0	2				1	43	1	1	211
0	28	1		1	1			0	2	1	1		1	8	1	1	185
0	59	1						0	1	1	1		2	37	1	2	336
0	71	1			1			0	1		1		2	11	0	2	306
1	68	1	16.1354	1	1	3	0	0	3	1	1		1	18	1	1	236
1	45	2	22.6562	1	1	3	0	0	1	1	1		1	28	1	1	197
1	26	1		3	1			0	2	1	1		1	40	1	1	210
0	59	2						0	2	1	1		1	52	1	1	244
1	38	1						0	2		1		1	9	1	1	299
0	67	2	21.7865	1	1	3	0	0	3				1	11	1	1	360
1	60	1		1	1			0	3		1		1	18	1	1	290
0	75	1	18.5178	1	1	3	2	0	3		1		1	59	1	1	230
1	65	1	20.8054	1	1	0	0	0	2		1		1	13	1	1	231
0	26	1						0	3				1	14	0	2	223
0	58	1	24.2424	2	1	3	0	0	3				1	7	1	1	236
1	41	2	20.5693	3	1	3	0	0	2	1	1		1	6	1	1	266
	25	2						0	3		1		1	61	1	1
0	76	1	22.2656	1	2	2	2	0	2				1	24	1	1	237
1	61	1	27.0541	1	1	1	0	0	2		1		1	10	0	2	230
0	63	1						0	1				1	6	1	1	358
0	81	1	17.3904	1	1	3	0	0	2	2	1		1	17	0	2	256
0	50	2		1	1			0	3				1	82	0	1	265
1	41	1	30.8642	1	1	3	0	0	1	1	1		2	10	1	2	348
1	37	1						0	1	1	1		1	91	0	2	252
0	70	1	22.2041	1	1	3	0	0	3				1	20	1	1	336
0	51	1	21.9671	1	1	3	0	0	2	1	0		2	16	0	2	15
1	73	1	20.6612	1	1	3	0	0	1		1	0	1	458	1	1	221
0	59	1						0	2	1	1		1	6	1	1	171
0	68	1		1	1			0	2	1	1		1	19	1	1	221
1	39	2		1	1			0	2		1		1	7	1	1	344
1	78	2	17.1875	1	1	3	0	0	3		1		1	41	0	2	343
1	75	2						0	2		1		1	11	1	1	276
1	69	2	25.8806	1	1	3	0	0	2	1	1		1	49	1	1	211
0	24	1			0			0	2				1	15	1	2	248
0	35	1			1			0	2				1	8	1	2	340
0	62	1	25.4028	1	1	3	0	0	2		1		1	1	1	1	214
	66	1						0	1		1		2	32	1	2
	65	2	19.1111	1	1	3	0	0	2		1		1	3	0	2
1	55	1	21.4533	3	1	3	0	0	3	1	1		1	7	1	1	240
0	54	1			1			0	2				1	15	0	2	322
1	59	1	21.9713	1	1	0	0	0	2		1		1	11	1	1	265
0	75	1	18.1082		1	0	0	0	2	1	1		1	11	1	1	203
0	74	1	22.7732	1	1	2	0	0	1		1		2	17	0	2	337
0	79	1	20.5499	1	1	0	0	0	2		1		1	3	0	2	272
1	57	1		1	1			0	2		1		1	77	1	1	211
	25	2						0	2				1	16	1	1
1	70	1	22.0386	1	1	3	0	0	2	1	1		1	15	0	2	258
	80	1	19.653	1	1	3	0	0	2	1	1		2	30	1	2
1	51	1		1				0	1	1	1		1	15	1	1	335
	65	1	23.5294	2	1	3	0	0	2	1	1		1	15	0	2
0	32	1	20.9573	1	1	3	0	0	2				1	65	1	1	189
1	51	1			1			0	2	1	1		2	3	1	2	316
0	78	1	18.7242	1	1	3	2	0	2		1		2	9	1	2	312
1	52	2	21.1553	1	1	3	0	0	2		1		1	10	1	1	258
1	61	2	20.1965	1	0	3	0	0	2	1	1		1	3	1	1	194
0	64	1	20.2734		1	2	0	0	2			0	1	16	1	1	289
1	88	1	17.301	2	1	3	0	0	3	1	1	0	2	23	0	2	310
1	76	1	20.9572	1	1	1	0	0	3		1	0	2	13	0	2	289
0	87	2	18.7305		1	3	0	0	2			0	1	33	0	2	191
0	53	1	23.1834	1	1	3	0	0	2			0	1	27	1	1	296
0	59	1	24.5089	1	1	3	0	0	2			0	1	3	0	2	321
0	47	1	18.0343	1		2	0	0	2			0	1	15	1	1	316
0	76	1	22.3214	1	1	3	0	0	2			0	1	22	0	2	201
0	29	1			1			0	2			0	1	30	1	1	241
1	73	1	21.3675	1	1	3	0	0	2	1	1	0	1	33	0	2	250
0	41	1			1			0	2			0	1	43	1	1	228
1	50	1			1			0		1	1	0	2	4	0	2	282
1	33	1			1			0	2	1	1	0	1	3	1	1	328
0	82	2			1			0	2			0	1	8	1	1	211
1	54	1						0	2	1	1	0	2	4	1	1	299
1	52	1	17.8465	1	1	3	0	0	2			0	1	4	1	1	204
0	35	2			1			0	2			0	1	108	1	1	264
1	86	2	22.3703	1	2	3	0	0	2	1	1	1	2	4	0	2	361
0	21	1		3	1			0	2			0	1	8	1	1	235
0	32	1	21.4692					0				0	1	204	1	1	237
1	65	1	18.5529	1	1	3	0	1	1			1	1	18	0	2	186
	75	1	21.0828	1	1	0	0	0	2			0	1	22	0	2	37
	85	1	18.0802	1	1	3	0	0	3			0	1	42	0	2	34
0	52	2	27.5482	1	1	3	0	0	2			0	1	47	1	1	276
1	79	1	21.106	1	0	3	2	0	2			0	1	20	0	2	261
1	83	1	26.3465	1	1	2	0	0	3	1	1	1	1	11	0	2	352
0	65	2		1	1			0	3			0	1	61	0	1	397
1	81	1	21.0962	1	1	2	1	0		1	1	0	1	42	0	2	200
0	81	1	22.2137		1	3	0	0	2			1	1	36	1	1	219
1	76	1	17.4947		1	3	0	0	2			0	1	5	1	1	255
1	52	1	23.03	1	1	3	0	0	2		1	0	2	36	0	2	214
1	30	1						0	2	1		0	1	3	1	1	249
1	15	1		2	0			0	2		1	0	1	12	1	1	198
	72	1		1	1			0	2			0	1	37	0	2	32
1	25	1			1			0	2			0	1	24	0	2	244
	88	2		1	1			0	2		1	1	1	26	0	2	23
0	42	1	22.5827	1	1	1	0	0	2			0	1	162	0	2	376
0	65	1	17.3134	1	1	3	0	0	2			0	1	18	0	2	264
0	38	1			1			0	2			0	1	5	1	1	268
0	72	2	20.1389	1	1	3	0	0	2			0	1	47	0	2	237
0	26	1						0	2			0	1	16	1	1	198
1	55	1	17.8465	1	1	3	0	0				0	2	114	0	2	336
1	66	1	25.5937	1	1	3	0	0	3	1	1	0	1	55	0	2	219
1	72	1	19.5965	1	1	3	0	1	3			1	1	175	0	2	291
0	71	1	19.6052	1		2	2	0	3			0	2	29	0	2	78
1	79	1		1				0	2	1	1	0	2	29	0	2	257
0	26	2						0	2			0	1	30	1	1	181
0	72	1	21.0077	1	1	3	0	0	3			0	1	13	0	2	355
1	28	1						0	2	1	1	0	1	5	1	1	237
1	56	2	22.5257	1	1	3	0	0	2			1	1	14	0	2	365
	89	1			1			0	2			0	1	56	0	2	31
1	68	2	18.2899	1	1	3	0	1	2	1		1	1	4	0	2	354
1	78	1	27.2173		2	1	2	1				1	1	15	0	2	285
0	50	1	24.3375	1	1	2	1	0	2			0	1	10	1	1	187
0	39	2	21.875	1	1	3	0	0	2			0	1	18	1	1	307
1	17	2	20.3857	2	0	3	0	0	2			1	1	48	0	2	353
1	68	1	26.0584	1	1	0	0	0	2			0	1	1	1	1	266
0	46	1			1			0	2			0	1	13	1	1	314
1	26	1	47.7502	1	0	3	0	0	2	1	1	0	1	23	1	1	304
1	72	1	17.6005	1	1	3	0	0	2			0	1	16	0	2	244
0	66	1	17.5671	1	1	0	0	0	3			0	1	16	1	1	270
0	62	2	15.9556	1	1	3	0	0	2	2	0	0	2	24	0	2	61
0	68	1	26.4721	1	1	1	2	0				0	1	27	0	2	238
1	55	1	21.9671	1	2	3	0	0	2	1	1	0	1	6	1	1	219
1	75	1	18.8707	1	1	2	0	0	3			1	1	77	0	2	260
	79	1	19.0311	1	1	0	0	0	2		1	1	1	12	0	2	7
0	65	1	18.9448	1	1	1	0	0	3	2	1	0	1	8	1	1	88
1	40	1			1			0	2	1	1	0	1	4	1	1	274
1	63	1			1			0	3			0	1	26	1	1	257
1	82	1	20.83		1	3	0	0	3			0	1	14	1	1	206
1	67	1	18.1812	1	1	3	0	0	2	1	1	0	2	20	0	2	303
0	66	1	19.4932	1	1	3	0	0	2			0	1	43	1	1	322
0	74	1	23.1321	1	1	2	0	0	2			0	1	84	0	2	182
0	82	1	20.2848	1	0	3	0	0	2			0	1	8	0	2	365
0	91	1	19.6052	1	1	3	0	0	2			1	1	29	0	2	344
1	24	1						0	2			0	1	6	1	1	219
1	26	2						0	2			0	1	13	1	1	181
0	32	2	23.0112	1	1	3	0	0	2	2	0	0	2	15	0	2
1	49	2	21.6441	1	1	3	0	0	2			1	1	224	1	1	226
0	24	1			0			0	2			0	1	198	1	1	183
0	28	2		2	1			0	3	1	0	0	1	12	1	1	78
1	76	1	19.5918	1	1			0	2	1	1	0	1	72	0	2	260
1	73	2						0	2	1	1	0	1	12	0	2	294
1	70	1	20.6728	1	1	3	0	0	2			0	1	13	1	1	305
1	65	1	22.0753	1	1	3	0	0	2	1	1	1	1	8	0	2	269
1	74	1	22.68	2	1	3	0	0	2	1	1	0	2	11	0	2	339
0	37	1	18.937	1	1	3	0	0	2			1	1	19	0	2
1	63	1			0			0	2	1	1	0	1	4	1	1	217
1	68	1	22.6562	1	1	1	0	0	2			0	1	4	1	1	245
1	39	1			1			0	2			0	1	3	1	1	208
0	61	1	24.3375		1	3	0	0				0	1	8	0	2	226
	82	1			1			0	2			1	1	68	0	2	35
0	27	2	18.5901	3	0	3	0	0	2			0	1	28	1	1	339
1	47	1						0	2			0	1	9	1	1	224
0	42	1	21.2245	2	1	1	0	0	2			0	1	2	0	2	222
1	47	1						0	2	1	1	0	1	19	0	2	258
0	73	1	18.7783	1	1	3	0	0	3			0	1	79	1	1	64
0	26	1	27.3797	1	1	3	0	0	3			0	1	35	1	1	236
0	25	1			1			0	2			0	1	27	1	1	203
0	47	1		2	1			0	1			0	1	8	0	2	6
1	18	1	22.4323	1	0	3	0	0	2			0	1	36	1	1	373
0	39	2	20.4152	2	1	3	0	0	3			0	1	20	0	2	247
0	25	1			0			0	3			0	1	46	0	2	218
1	58	2	26.3702	1	1	3	0	1	3			1	1	8	0	2	294
0	51	1			1			0	2			0	1	122	1	1	231
0	52	1		1	1			0				0	1	121	0	2	349
1	25	1						0	2			0	1	10	1	1	355
1	71	1	18.026	1	1	2	0	0				0	2	26	0	2	318
0	18	1	15.7943	2	0	3	0	1	2			0	1	36	1	1	344
1	45	1		1	1			0	2			0	1	4	0	1	212
0	61	1	23.8087	2	1	3	0	1	2			1	1	30	0	2	246
0	59	2						0	2			1	1	57	0	2	283
0	45	1	18.3768	1	1	1	0	0		1	0	0	2	4	0	2	94
1	33	2	18.0662	3	0	3	0	0	2			0	1	7	1	1	265
0	42	2	22.0317	1	1	3	0	0				0	1	30	1	1	236
1	40	2		1	1			0	2			0	1	45	0	2	327
1	20	1	19.0311	1	0	2	0	0	2			0	2	130	0	2	312
0	16	1						0	2			0	1	32	1	1	259
0	30	1						0	2			0	1	10	1	1	203
1	80	2	20.7789		1	3	0	0	2	1	1	0	1	20	1	1	251
1	43	2			1			0	2			0	1	74	1	1	287
1	19	2		2	0			0	2			0	1	49	0	2	281
0	26	1			0			0	2			0	1	14	1	1	195
1	19	2						0	2			0	1	52	1	1	184
0	69	1	21.3041	1	0	3	0	0	3	1		0	1	18	1	1	204
1	62	1	22.7732	1	1	3	2	0	2			0	1	5	1	1	201
0	73	1	22.0386	1	2	0	0	0	2			0	1	9	1	1	243
1	29	2	21.4844	1	0	3	0	0	2	1	1	0	1	9	1	1	241
0	24	1			0			0	2			0	1	42	1	1	201
0	23	2			1			0	2			0	1	49	0	2	353
1	37	2	20.4491	1	1	3	0	0	2			0	1	6	0	2	259
	78	1	22.6562	1	1	3	0	0		1	1	0	1	12	0	2	30
1	30	1			0			0	2	1	1	0	1	4	1	1	236
1	72	1	16.6493	1	1	3	0	0	2			0	1	5	0	2	222
0	87	2	18.7652		2	3	0	0	2			1	1	8	0	2	86
0	42	1		1	1			0	2		1	0	1	55	0	1	228
1	53	1						1	2			1	1	5	0	2	235
0	71	2	22.2656		1	3	0	0	1			1	1	10	0	2	202
0	57	1	24.677	2	1	3	0	0	2			0	1	25	0	2	269
0	35	2		1	1			0	3			0	1	40	0	2	332
1	20	1						0	2			0	1	7	0	2	365
0	51	2	18.2222	1	1	3	0	0	2	2	0	0	1	31	0	1	104
1	43	2	17.8506	2	1	3	0	0	2			1	1	13	0	2	224
1	38	1	20.9366	1	1	3	0	0	2			1	1	26	0	2	208
0	57	1	21.3039	2	1	3	0	0	3			0	1	45	1	1	211
0	21	1		1	1			0	2			0	1	15	1	1	230
0	54	1			1			0	2			0	1	9	0	2	328
1	18	1	26.2966	2	0	3	0	0	2			0	1	19	1	1	259
1	61	1	23.0876	2	1	3	2	1	2			1	2	12	0	2	288
0	59	1	18.5901	1	1	0	0	0	2			1	1	16	0	2	321
1	55	2	21.5287	2	1	3	0	0	3			0	1	15	1	1	236
0	74	1	18.7962	1	2	1	0	0	2	2		0	1	5	0	1	99
1	41	1			1			1	3			1	1	22	0	2	225
1	44	1						0	2	1	1	0	2	14	0	2	309
0	69	1	18.3391	1	1	1	0	0	2	2	1	0	1	7	1	1	111
1	31	2			0			0		1	1	0	1	5	0	2	338
0	18	1						0	2			0	1	8	1	1	231
0	44	2			1			0	2			0	1	56	0	2	196
0	57	1	18.6709	1	1	2	2	0	2	1	0	0	2	21	0	2	43
1	18	2						0	3			0	1	59	1	1	243
0	47	2		1	1			0	3			0	1	22	0	2	288
1	51	1	20.1951	1	0	3	0	0	2	1	1	1	1	5	1	1	303
1	83	2			1			0	2			0	1	11	0	2	212
0	22	2		2	0			0	2			0	1	50	1	1	331
0	73	1	25.9516	1	0	1	0	1	2			1	1	35	0	2	344
	20	1			1			1	3		1	0	1	6	1	1
0	47	1			1			0	3			0	1	114	0	2	378
1	78	1	23.4454	1	1	3	0	0			1	1	1	47	1	1	331
0	51	2	18.7885	1	1	3	0	0	2			0	1	25	1	1	180
1	19	2						0	3			0	1	8	1	1	190
0	59	2	18.7305	2	1	3	0	0	2			0	1	72	1	1	254
	87	1		1	2			0	2			1	1	63	0	2	51
1	50	2			1			1	2			1	1	14	0	2	183
1	27	1			0			0	2		1	0	1	13	1	1	266
0	30	2			1			0	2			0	1	7	1	1	310
0	41	2	20.1733	1	1	3	0	0	2			0	1	30	0	2	192
1	84	1						0	2	1	1	1	1	23	0	2	300
0	50	2	20.83	1	0	3	0	0	2			0	1	34	1	1	216
1	30	1		3	0			0	2			0	1	6	0	2	207
0	50	1			1			0	3			0	1	15	0	2	202
1	40	1						0	2			0	1	3	1	1	335
1	64	1	25.3439	1	1	3	0	0	2			0	1	3	1	1	261
0	63	2	18.0802	1	1	3	0	0	2			0	1	15	0	2	342
1	64	1						1	2	1	1	1	1	5	0	2	240
0	35	2	19.5312	3	0	3	0	0	3			0	1	26	1	1	224
0	31	1	23.5102	1	1	3	0	0	3			0	1	8	0	1	274
0	53	1		3	1			0	3			0	1	40	1	1	213
1	34	1			1			0	2			0	1	34	1	1	245
1	79	1	19.052	1	1	3	0	0	2			1	1	43	0	2	240
1	72	2	18.6115		1	3	0	0	2	1	1	1	1	28	0	2	367
	65	1	24.2215	1	1	3	0	0	2			1	1	33	1	1	55
0	43	2						0	3			0	1	102	1	1	338
0	28	1	20.7612	1	1			0	3			0	1	11	1	1	230
1	27	2	17.1468	3	1	3	0	0	2			0	1	22	1	1	279
1	69	1	16.4045	1	1	3	0	0	2	1	1	0	1	174	0	2	276
1	25	1		1	0			0				0	1	7	1	1	267
1	77	1	19.313		1	3	2	0	2	1	1	0	2	21	0	2	308
1	62	2	18.026		1	3	0	0	2			0	1	25	1	1	194
0	68	1	24.9199	1	1	0	0	1	2			1	1	17	0	2
0	28	1			0			0	2			0	1	8	1	1	234
0	51	1	21.7555	1	1	3	0	0	3			1	1	42	0	2	255
1	74	1	21.6333	1	0	1	0	0	2			1	1	30	0	2	302
0	49	1	21.9713	1	1	0	0	0	2	1	1	0	1	35	0	2	264
1	29	2	21.5645	2	1	3	0	0	2			0	1	12	1	1	334
1	45	2		2	1			0	2	1	1	0	2	17	0	2	295
0	36	1	20.0474	1	1	0	0	0	1			0	1	9	0	2	301
1	39	1		3	1			0	3			0	1	57	1	1	339
0	76	2	22.7694		2	3	0	0	3			0	1	24	0	2	96
0	19	1			0			0	2			0	1	17	0	1	306
1	53	1		3	1			0	2		1		1	19	0	2	308
0	55	1	20.7612	1	1	3	0	0	2	2	1	0	1	20	1	1	87
0	53	1	19.5717	1	1	3	0	0	2			0	1	36	1	1	301
0	19	1	20.0617	3	0	3	0	0	2			0	1	7	1	1	250
0	75	1	21.7876	1	1	3	0	0	2			1	1	207	0	2	211
0	20	1	21.6128	2	0	3	0	0	3			0	1	50	1	1	259
0	84	1	18.9036		1	3	0	0	3	2	1	1	1	25	0	2	83
0	24	1		2	0			0	3			0	1	62	1	1	305
1	31	1		1	1			0	2				1	14	0	1	245
1	24	2			0			0				0	1	541	1	1	304
0	66	1		1	1			0	2	2	0	0	1	2	1	1	124
0	27	1			1			0	2			0	1	99	0	2	272
0	61	2	24.0344	1	1	3	0	1	3			1	1	21	1	1	355
0	25	1			0			0	2		1	0	1	49	1	1	342
0	77	1	22.0386	1	1	3	0	0	3	1	1	0	1	16	1	1	374
1	26	1		3	0			0	3		1	0	1	65	1	1	278
	84	1	23.2434	1	2	3	0	0	2	1	1	0	1	51	0	2	123
0	54	1	21.6128	1	1	3	0	0	3			0	1	164	0	1	290
1	26	1		1	0			0	2	1	1	0	2	47	1	2	365
0	64	1	19.1001	1	1	2	2	0	2	2	0	0	1	14	1	1	76
1	19	2						0	2			0	1	5	1	1	254
0	47	1	25.4694	1	0	3	0	0				0	1	5	0	2	283
	50	1						0	3			0	1	4	1	1	70
1	20	1						0	2	1		0	1	22	1	1	326
1	31	2			1			0	2			1	1	24	0	2	258
0	69	2	30.0433		1	3	0	0				0	1	10	1	1	262
1	65	2	21.3868	1	1	3	0	0	2	2	0	0	2	27	0	2	384
1	25	2			1			0	2	1	1	0	1	5	1	1	263
1	80	1	19.3772	1	1	3	0	0	2			1	1	1	1	1	348
0	82	1	20.6975	1	1	3	0	0	2			0	1	36	0	2	246
1	29	2						0	2			0	1	3	1	1	308
0	69	1	19.487	1	1	3	2	1	2	2	0	1	1	21	0	2	85
1	65	1	25.4028	1	1	1	2	0	3		1	0	1	166	0	2	259
0	80	1	19.4734	1	1	3	0	0	3			0	1	6	1	1	235
0	47	1	20.7612	1	0	3	0	0				0	1	11	1	1	228
1	38	2	22.8928	1	1	3	0	0	2	1	1	0	1	3	0	1	216
1	61	1	20.8333		1	3	0	0	2			0	1	5	1	1	223
0	63	1	19.0261	1	1	3	2	0	2			0	1	47	1	1	248
1	75	1	17.3134	1	1	0	2	0	2			1	1	17	1	1	268
1	74	1	18.75	1	1	1	0	0	3		1	0	2	62	0	2	324
1	27	1			1			0	2	1	1		1	12	0	2	228
0	27	1						0	3			0	1	28	1	1	282
0	70	2	22.0741	1	1	3	0	0	2				1	18	0	2	236
1	70	1	19.864	1	1	0	0	0	3	1	1	0	1	14	1	1	300
1	68	2	22.8928	1	2	3	0	0	2			1	1	29	0	2	305
0	55	2		3	1			0	2	2	1	0	1	53	0	2	117
1	44	1	24.9787	1	1	1	2	0	2			0	1	5	1	1	300
0	76	1	23.7387	2	1	3	0	0	2	2	1	0	2	8	0	2	95
0	45	1	19.487	2	0	3	0	0	2			0	1	20	0	2	290
1	84	2	22.6409		2	3	0	0	2			1	1	16	0	2	200
1	43	1			0			1	2		1	1	2	31	0	2	351
1	78	1						1	2			1	1	17	0	2	245
1	55	1	20.7612	1	1	3	0	0	2			1	1	15	0	2	197
0	67	2	19.5312	1	1	3	0	0				0	1	14	1	1	293
0	78	2	25.7778		1	3	0	0	2			1	1	18	0	2	191
1	43	1						0	2			0	1	5	1	1	349
0	46	2						0	2			1	1	3	0	2	228
1	48	1	26.1224	1	1	3	0	0	2			1	1	33	0	2	284
1	35	1						0				0	1	29	0	2	207
0	51	1	22.4913	1	1	3	0	0	1	1	1	0	1	53	1	1	210
0	73	1	16.5289		1	3	0	1	2	2		1	1	2	0	2	96
1	29	1	17.9151	1	0	3	0	0	2			0	1	4	1	1	282
1	56	1	24.2215	1	1	3	0	1	2			1	1	3	0	2	269
0	63	2						0	2			0	1	59	0	1	370
0	42	2		2				0	1			0	1	15	0	2	216
1	31	2	17.9592	1	0	3	0	0	3	1	1	0	2	62	1	1	336
0	42	2			0			0	2			0	1	26	1	1	344
0	60	1	22.4913	1	1	3	0	0	2			0	1	7	1	1	308
0	30	1		3	1			0	1			0	1	25	1	1	324
1	27	1						0	2	1	1	0	1	5	1	1	273
0	62	1	23.255	2	1	1	0	0	2			0	1	18	0	1	303
1	22	1			0			0	2			0	1	11	1	1	216
1	62	1						0	2			0	1	1	1	1	196
0	55	2	23.2335	1	1	3	0	0	3			0	1	56	0	2	367
0	90	2	21.2874		1	3	0	0	2			0	2	105	0	2	319
0	72	1	21.2585	1	1	3	0	0	2			0	1	16	1	1	152
1	69	1			1			0	3			0	1	11	1	1	184
0	23	1						0	2			0	1	24	0	1	223
0	76	1						0		2	0	0	2	58	0	2	239
	82	1		1	1			0	2		1	0	1	10	0	2	80
1	23	1						0	2			0	1	6	1	1	220
0	53	1	22.0386	1	1	3	0	0	3			1	1	32	0	2	315
1	46	2	19.3337	1	1	3	0	0	2			0	1	6	1	1	283
1	41	1			0			1	3	1	1	1	1	43	0	2	218
1	41	1						0	2		1	0	1	13	1	1	265
0	79	2	23.5117		2	3	0	0	2			0	1	14	0	2	207
1	53	1	21.9723	1	1	2	0	1	3	1	1	1	1	13	0	2	345
1	40	2	16.4366	1	1	3	0	0	3				1	29	1	1	204
1	72	2	18.3594	1	1	3	0	1	1		1	1	1	34	0	2	331
1	82	2	19.3685		2	3	0	0	3			0	1	3	1	1	231
0	78	1	26.2254	1	1	3	2	0	3	2		1	1	31	0	2	80
0	20	1	24.5675	1	0	3	0	0	2			0	1	8	1	1	230
	83	1			1			0	2			1	1	52	0	2
1	45	1						0	2			0	1	2	0	2	298
	23	1						0	2			0	1	32	1	1
1	25	1			0			0	2			0	1	26	1	1	180
0	24	1			0			0	2			0	1	30	1	1	357
1	32	2		3	0			0	2			0	1	11	1	1	211
1	85	1	16.955	1	1	3	0	0	2	1	1	1	2	19	0	2	304
0	34	1						0	2			1	1	79	1	1	334
0	24	1	24.5351	1	0	2	2	0	2			0	1	7	0	2	279
0	32	1			1			1	2	1	1	1	1	13	0	2
1	75	1	24.5675	1	1	3	0	0	2			0	1	17	0	2	363
1	75	1	20.061	1	1	3	0	0	2	1	1	0	1	35	1	1	295
0	64	1	20.7564	1	1	0	0	0	3			0	1	31	1	1	209
0	72	1	25.5102		1	3	0	0	2			0	1	79	0	2	257
0	34	2		2	1			0	2	2	1	0	1	71	1	1	99
0	21	1			0			0	3			0	1	11	0	2	254
1	61	2	23.2335	1		3	0	1	3			1	1	11	0	2	188
1	18	2			0			0	2			1	1	292	0	2	201
0	65	1	25.9516	1	1	2	0	0	3			0	1	10	0	2	234
0	69	1	21.0035	1	1	3	0	1	2	1	1	1	1	43	1	1	126
0	45	2						0	2			0	1	5	0	2	337
1	83	2	20.7825		1	3	0	0	2	1		0	1	19	1	1	269
0	38	2	22.8928		0	3	0	0	2			0	1	2	1	1	304
0	24	1						0	3			0	1	26	1	1	182
1	66	1	25.2493	1	1	2	0	0	3	1	1	0	1	11	1	1	370
1	55	1	22.5981	1	2	2	0	0	3			1	1	11	0	1	191
0	32	1	17.9592	3	1	1	0	0	1			0	1	45	1	1	187
1	29	1						0	2	1		0	2	52	0	2	363
0	62	1	21.2585	1	0	1	1	0	2			0	1	105	0	2	279
1	69	1	27.0416	1	0	2	0	0	2	1	1	0	1	50	0	2	345
0	83	2	14.9515		2	3	0	0	2	2		0	1	26	0	2	292
0	59	1			1			0	2			1	1	28	0	2	267
1	53	1			1			0	2	1	1	0	1	37	1	1	245
1	53	2	22.4323	1	1	3	0	1	3		1	1	1	56	0	2	275
0	59	2	22.5922	2	1	3	0	0	2	1	1	0	1	110	0	2	98
1	59	1	19.2336	1	1	3	0	0	2			0	2	320	0	2	364
1	42	2						0	2			0	1	3	1	1	256
0	83	1	23.8751	1	1	3	0	0	2			0	1	44	0	2	276
1	26	1						0	2			0	1	2	1	1	190
	76	2	17.7778	1	1	3	0	0	3			0	1	157	0	2	90
0	23	1			0			0	3			0	1	14	1	1	192
1	28	1						0	2				1	16	1	1	191
0	74	1	20.2395	1	1	3	0	0	2			0	2	27	0	2	94
1	23	2			0			0	3			0	1	7	1	1	234
1	68	1	19.1467	1	1	2	0	0	3	1	1	0	1	18	1	1	291
1	63	1	22.0122	1	1	0	0	0	2			0	1	11	0	2	302
1	31	2			1			1	2	1	1	1	1	13	1	1	343
0	27	1		2	1			0	2			0	1	69	1	1	182
1	72	2						0	2			1	1	19	1	1	186
1	64	1	19.1478	1	1	0	0	0	3			1	1	10	1	1	182
1	72	1	19.5312	1	1	0	0	0	3			0	1	66	0	2	254
1	85	1	18.2431	1	1	3	0	0	3			0	1	8	0	1	220
1	27	1			0			0	2			0	1	7	1	1	272
1	79	2	18	1	1	3	0	0	2	1	1	0	1	5	1	1	220
1	64	2	15.2249	2	1	3	0	0	3			0	1	15	0	2	305
0	21	2	16.6493	3	0	3	0	0	2			0	1	9	1	1	300
0	55	1	21.2245	1	0	3	2	0	2				1	11	0	1	218
0	56	1	19.1571	1	1	3	0	0		2	1	0	1	82	1	1	102
1	84	2	16.713	1	2	3	0	0	3	1	1	0	1	54	0	2	283
0	43	1						0	2			1	1	18	1	1	283
0	74	2	20.8117	1	1	3	0	0	3			0	1	28	1	1	208
0	65	2	18.1955	1	1	3	0	0	2			0	1	8	0	2	344
0	64	1	21.4844	1	1	2	0	0	2			0	1	6	1	1	260
0	18	1						0	2			0	1	54	1	1	212
1	20	1	20.7612	2	0	3	0	0	2	1	1	0	1	20	0	2	252
1	62	1			1			0	1			0	1	3	1	1	227
1	68	1	20.5688	1	1	2	0	0	2			0	1	15	1	1	263
0	21	1			1			0	2			0	1	6	0	2	284
	55	1			0			0	2				2	31
1	66	1	16.6335	1	1	3	0	0	3	1	1	1	1	19	1	1	270
1	19	1						0	2			0	1	7	1	1	218
1	36	1	25.2595	2	1	2	0	0	2	1	1	0	1	56	0	2	245
0	29	1			0			0	2			0	1	40	1	1	240
0	40	1						0	3			0	1	42	0	2	343
1	27	2						0	2			0	1	36	1	1	272
1	74	1	23.1111	1	1	3	2	0	3		1	0	1	31	0	2	229
0	18	1	17.301	2	0	3	0	0	2			0	1	48	1	1	232
0	67	1						1	2			1	1	5	0	2	81
0	17	2						0	2			0	1	74	1	1	211
1	27	2	26.6667	1	1	3	0	0	2			0	1	2	1	1	222
0	88	2	16.4354	1	1	3	0	0	2	2	1	0	1	34	1	1	65
1	16	2	16.2781	1	0	3	0	1	1	1	1	0	1	37	0	2	283
0	30	2			1			0	2			0	1	20	0	1	203
0	25	1		1	0			0	2			0	1	48	1	1	218
0	19	1						0	2			0	1	124	1	1	242
1	74	2	20.6905		0	3	0	0	3	1	1	0	2	23	0	2	293
0	24	1						0	2			0	1	3	1	1	314
1	70	1			1			0	3			0	1	37	0	2	260
1	74	1	20.0773	1	1			0	2			0	1	10	0	2	197
0	32	1						0	2			0	1	34	0	1	243
0	19	2						0	2			0	1	110	1	1	185
0	23	2			0			0	2			0	1	23	1	1	234
1	69	1	20.3223	1	1	3	0	0	2		1	0	1	5	1	1	265
1	63	2	24.5603	1	1	3	0	0	2			0	2	6	0	2	328
0	24	2	20.2395	3	1	3	0	0	2			0	1	12	1	1	80
1	71	1	18.5078	1	1	3	0	0	2			0	1	12	1	1	185
0	84	1	16.8589	1	1	3	0	0	3			0	1	5	1	1
1	60	2	17.3933	1	1	3	0	0	2				1	9	1	1	244
1	63	2	18.7305	1	1	3	0	0	2			0	1	15	1	1	232
0	59	1	28.2907	1	1	1	2	0	2	1	1	0	1	0	1	1	112
1	56	1						0	2			0	1	39	1	1	235
0	63	1	17.7999	1		3	0	0	2			1	1	53	0	2	253
1	38	1	20.2812	3	1	3	0	0	2	1	1	1	1	10	1	1	346
1	73	1	24.8889		2	3	0	0	2			0	1	9	1	1	245
1	36	1	17.1655	3	1	3	0	0	2			0	1	11	0	1	235
0	80	1						0	2			0	1	17	0	2	171
1	44	1		1	1			0	2	1	1	0	1	25	0	2	336
0	50	1	22.1453	1	1	1	0	0	2			0	1	66	0	2	327
1	28	1		1	1			0	2			0	1	8	0	2	220
0	62	1	16.901	1	1	2	0	0	3	2	0	0	2	15	0	2	104
1	46	1						0	3	1	1	0	1	14	1	1	311
1	31	1	19.3792	2	1	3	0	0	3		1	0	2	36	0	2	307
1	74	1	19.8413	1	1	1	2	0	2			0	2	6	0	2	292
0	68	1			1			0	2	1	1	0	1	0	1	1	270
1	39	2			1			0	2			0	1	3	1	1	194
0	22	2						0	2			0	1	27	1	1	274
0	30	2	17.5781	3	1	3	0	0	2			0	1	34	0	2	383
0	49	1			0			0	2	1	1	0	2	4	0	2	328
1	55	1	24.4898	3	1	3	0	0	2	1	1	0	1	86	0	1	352
1	19	1						0	2	1	1	0	1	3	1	1	213
1	25	2			0			0	2	1	1	0	1	9	1	1	196
1	74	2	16.6493	1	1	3	0	0	3			0	1	32	0	2	269
0	32	2	27.3437		1	3	0	0	2			0	1	15	0	2	321
0	65	1	18.75	1	1	1	0	0	2			0	1	9	1	1	200
0	86	1						0	2			1	1	8	1	1	244
1	18	1			0			0	2		1	0	1	8	1	1	392
0	53	1						0	2			0	1	6	0	2	183
1	57	1	23.6713	1	1	3	0	0	2	1	1	0	1	4	1	1	263
1	74	1	24.7934	2	1	2	2	0	2			0	1	5	1	1	248
0	29	2						0	2			0	1	35	1	1	345
0	66	1	19.4674	1	1	3	0	0	2	2	0	1	2	20	0	2	74
0	56	1	16.3593	1	1	3	2	0	3			0	1	292	0	2	315
0	42	1			1			0				0	1	7	1	1	251
1	47	1		1	1			0	2	1	1	0	1	8	1	1	288
0	29	1						0	2			0	1	19	1	1	256
0	51	1		1	1			0	3			0	1	27	0	2	349
1	46	2		1	1			0	2			1	1	13	0	1	176
0	59	1	28.9351	1	1	0	0	1	2		1	1	1	74	0	2	368
1	60	1	22.921	1	1	2	0	0	2			0	1	7	1	1	215
0	49	1	28.9979	1	1	1	0	0				0	1	5	0	2	345
1	43	1						0	2		1	0	1	26	1	1	293
1	77	1	24.4898	1	1	3	0	0	2	1	1	0	1	9	1	1	304
0	55	2			1			0				0	1	29	1	1	279
1	44	1	24.7252	1	1	0	0	0	2		1	0	1	106	0	1	256
1	68	1	18.5782	1	1	3	0	1	2			1	1	19	0	2	314
1	45	1						1	2	1	1	1	1	19	0	2	301
0	40	1		1	1			0	3			0	1	21	1	1	288
1	83	1	28.6048	1	1	3	0	0	3			0	1	62	1	1	317
0	71	1	20.2848		0	3	0	0	2			0	1	13	1	1	278
1	48	1	23.6614	1	1	3	0	0	2	1	1	0	1	18	0	1	208
0	64	1	19.4013	1	1	3	1	0	3			0	1	45	1	1	261
1	35	1	18.5911	3	1	1	0	0	2			0	1	19	0	1	300
0	62	1	22.6562	1	0	3	0	0	2		1	0	2	35	0	2	293
1	77	1	15.625	1	1	3	0	0	2			1	1	79	0	2	184
0	61	1						0	2			0	1	17	1	1	299
1	75	1	19.9369	1	1	1	0	0	2	1	1	1	1	40	1	1	287
0	65	1	19.1111	1	1	2	0	0	2			0	1	5	1	1	194
1	30	2			1			0	3	1	1	0	1	50	0	2	362
1	25	1						0	2			0	1	7	1	1	274
1	24	1		2	0			0	2		1	0	1	4	1	1	213
1	27	1		1				0				0	1	128	0	2	309
0	24	1		1				0	2			0	1	27	0	2	213
0	64	1	19.9219		1	1	0	0	2			0	1	20	0	2	210
1	27	1	17.6471				1	0	2	1	1	0	1	10	0	2	298
1	44	1						0	2			0	1	4	1	1	208
0	44	2	20	2	1	3	0	0				0	1	202	0	2	237
1	59	1	21.2585	1	1	0	0	0	2			0	1	84	0	2	268
0	57	1	23.6713	2	0	3	0	0	2		1	1	1	15	0	2	308
1	19	2	19.5717	3	1	3	0	0	3			0	1	20	1	1	199
0	70	1	19.6072	1	1	1	0	0	2			1	1	15	0	2	243
0	26	2		1				0				0	1	79	1	1	370
1	72	1	20.9482	1	1	3	0	0	2			0	1	8	1	1	298
0	83	1	18.5178		1	3	0	0	2	1	1	1	2	12	0	2
0	71	1	22.7815	1	1	3	0	0	2	2		0	1	25	1	1	104
1	24	2						0	2			0	1	20	1	1	214
0	85	1	24.6548	1	1	3	0	1	2			1	1	53	0	2	226
1	27	1						0	1		1	0	2	11	0	2	324
0	26	1						0		1	1	0	1	105	1	1	225
0	89	1	23.7387	1	1	2	2	0	2	1		1	1	17	0	2	66
0	39	2	20.202	3		3	0	0	2			0	1	31	1	1	282
0	16	1						0	2			0	1	11	1	1	141
0	65	1	26.8136	1	0	1	2	0	2			1	1	10	0	2	268
1	60	1	23.4375	2	1	2	0	0	2	1	1	0	1	5	1	1	343
0	19	1			0			0	3			0	1	5	1	1	327
1	63	1	17.0993	1	1	3	0	0	2	1		0	1	10	0	2	264
1	66	1			1			0	3	1	1	0	1	17	1	1	390
0	16	1			0			0	2	1	1	0	1	14	1	1	160
0	31	2						0	2			0	1	60	1	1	210
1	46	1			1			1	3		1	1	1	2	1	1	247
1	25	1	19.8177	3	1	3	0	0	2		1	0	1	14	0	2	383
0	80	1						0	2	2	0	1	1	19	0	2	96
0	77	1	21.6128	1	1	3	0	0	3			0	1	21	0	2	224
0	31	2			0			0	3			0	1	13	1	1	300
1	74	1	16.3818	1	1	3	0	0	2		1	0	2	15	1	2	299
1	30	1			1			0	2			0	1	101	0	1	192
0	26	1			0			0	2		1	0	1	77	1	1	248
1	21	1	21.2585	1	0	3	0	0		1	0	0	2	203	0	2	385
1	55	1	24.3824	1	1	3	0	0	2			0	2	17	0	2	237
1	74	1	21.9363	1	1	3	0	0	2			0	1	1	1	1	196
0	52	1	20.2812	1	1	0	2	0	2			0	1	42	1	1	228
0	36	1			0			0	2		1	0	1	74	0	1	268
0	72	1	21.3599	1	1	0	0	0	3	1	1	1	1	38	0	2	366
1	78	2	23.7812		1	3	0	0			1	0	1	10	0	2	195
0	24	1		1				0	2			0	1	14	0	1	201
1	51	2	22.5466	1	1	3	0	0	2			0	1	15	1	1	225
0	36	1	19.0311	2	0	3	0	0	3			0	1	25	0	1	370
0	17	1			0			0	2			0	1	86	1	1	363
0	35	1		1	1			0	2			0	1	13	1	1	182
1	82	1			1			0	2			0	1	13	0	2	177
1	24	1						0	2			0	1	4	1	1	209
1	52	1			1			0	2	1		1	1	23	0	2	286
1	28	1	21.4692	2	0	3	0	0	2			0	1	2	1	1	256
1	25	1						0	2	1	1	0	1	47	0	2	250
1	25	1	18.5185		0	3	0	0	2			0	1	54	0	1	380
1	41	1		2	1			0	3			0	1	57	1	1	229
1	74	1	23.0353	1	1	3	0	0	3			0	1	28	0	2	414
0	49	2						0	2			0	1	14	1	1	252
1	28	2	20.7612	2	1	3	0	0	2	1	1	0	1	12	0	2	213
1	90	1	24.539	1	1	0	2	0	2		1	1	1	14	0	1	283
0	37	2	22.0317	1	1	3	0	0	2	1	1	0	1	14	1	1	218
1	81	1	16.0229	1	1	3	0	0	2			1	1	58	0	2	422
0	28	2	23.0112		0	3	0	0	2			0	1	66	1	1	337
1	77	1	21.4844		1	3	0	0	2			0	1	14	0	2	272
0	57	1						0	3			0	1	22	0	2	280
1	83	1	23.0469	1	1	3	0	0	2		1	0	1	78	0	1	234
0	68	2	27.0552	1	1	3	0	0	2			1	1	79	0	2	235
0	37	2		1	1			0	3			0	1	43	1	1	209
0	61	1	17.7154	1	1	3	0	0	2			1	1	39	0	2	280
1	68	1	24.1217	1	1	1	0	0	2			0	1	29	0	2	204
1	48	1		1	1			0	2			0	1	61	1	1	312
0	84	2	21.6441	2	1	3	0	1	3			1	1	10	0	2	280
1	35	1		2	0			1	2			1	1	12	0	2	210
0	77	1	27.3437	1	1	0	0	0				0	1	19	0	2	230
0	60	1	20.0692	1	1	3	0	0	2			0	1	22	0	2
0	60	2	23.8751	1	1	3	0	1	1			1	1	23	0	2	257
1	77	1	22.2063	1	1	3	0	0	2			0	1	142	1	1	343
1	31	2			1			0	2			0	1	6	1	1	301
1	63	1	21.3039	1	0	3	0	0	3		1	0	1	36	0	2	306
0	25	2	18.6709		1	3	0	0	2			0	1	6	1	1	365
1	30	1						0	2	1	1	0	1	4	0	2	258
1	75	1	21.9671	1	1	1	0	0	2		1	0	2	315	0	2	268
1	18	1			0			0	2			0	1	12	1	1	301
0	31	2			0			0	3			0	1	27	1	1	207
1	61	2						0	1			0	2	3	0	2	279
1	73	1	17.6309	1	1	3	2	0	2	1	1	0	1	22	0	2	308
1	72	1	23.0831	1	1	3	0	1	3	1	1	1	1	18	0	2	309
1	57	1	24.2215		1	3	2	0	3		1	0	1	28	1	1	216
0	21	1			0			0	1			0	1	224	1	1	336
1	59	1	19.3337	1	1	3	0	0	2			0	1	10	1	1	193
0	59	1	23.8754	1	1	0	0	0	2			0	1	56	0	2	232
1	73	2	24.5243	1	0	3	0	0		1	1	0	1	26	0	2	321
1	63	1						0	2			0	1	28	1	1	287
0	44	1		2	1			0	3			0	1	10	1	1	284
0	49	1						0	1			0	1	15	0	2	189
1	52	1	24.4898	1	1	0	0	0	2			0	1	7	1	1	230
1	59	1	24.9219	1	1	0	0	0	2			0	1	65	0	2	428
0	25	1			0			0	2			0	1	11	1	1	212
1	24	1		2	1			0	2			0	1	2	1	1	346
1	57	1	26.1286	1	1	3	0	0	2	1	1	0	2	16	0	2	294
1	69	1	19.4823	1	1	1	2	0	3	1	1	1	1	37	0	2	298
1	66	1	15.9439	1	1	3	0	0	2			0	1	76	1	1	254
1	37	2		1	1			0	2	1	1	0	1	4	0	2	339
1	77	1	21.0772		1	3	0	0	3	1	1	1	2	55	0	2	291
0	69	1		1	1			0	2			1	1	22	1	2	372
0	35	2						0	2			0	1	17	1	1	188
0	75	1	24.0055	1	2	2	0	0	2			0	1	29	1	1	212
0	18	1			0			0	2			0	1	14	1	1	230
1	20	1						0	2			0	1	11	0	1	240
0	67	2	18.3679		1	3	0	0	2			0	1	23	1	1	331
0	30	2			0			0				0	1	85	1	1	332
0	40	2		2	1			0	3			0	1	75	1	1	396
0	20	1	19.8177	3	0	3	0	0	2			0	1	2	0	1	280
0	72	1	23.8751	1	1	3	0	0				1	1	55	0	2	231
0	18	2						0	2			0	1	15	1	1	264
0	23	1						0	3			0	1	14	0	2	245
1	51	2			1			0	2	1	1	0	1	4	0	2	208
0	24	1			0			0	2			0	1	31	1	1	313
1	20	2	20.3333	1	0	3	0	0	3		1	0	1	27	0	2	228
0	66	1	23.03	1	1	3	0	0	2			1	1	27	0	2	289
1	24	1						0	2		1	0	1	16	1	1	232
1	56	1						0	3		1	0	1	17	1	1	323
0	71	2	24.3232	2	1	3	0	1	2			1	1	8	0	2
1	27	1			0			0	3			0	1	21	1	1	307
1	22	2						0	2			0	1	13	1	1	321
1	23	1						0	2			0	1	4	1	1	270
1	57	1	22.3863	1	1	0	0	0	2			0	1	18	1	1	253
0	66	1		2	0			0	2			0	1	16	0	2	250
	24	1						0	2			0	1	17	1	1
1	67	2	22.8891	1	1	3	0	0	2			0	2	94	0	2	276
0	79	2			1			0	2			1	2	83	0	2	92
0	55	1	27.5482	1	1	3	0	1			1	1	1	3	0	2	278
0	29	1						0	2			0	1	13	0	2	235
1	26	1	18.9388	2	1	3	0	0	2		1	0	1	10	1	1	236
0	29	2						0				0	1	8	0	2	180
0	56	1			1			0				0	1	12	0	2	77
1	54	1			1			0			1	0	1	26	1	1	345
1	80	2	26.3146		1	3	0	0	2			0	1	18	0	2	257
1	81	1	22.2291	1	1	3	0	0	2		1	1	1	27	0	2	335
0	74	1	20.3428	1	1	3	0	0	2	2	0	0	1	20	1	1	175
1	23	1		1	1			0	2			0	1	32	0	2	221
1	18	1						0	2			0	1	11	1	1	251
1	53	1		1	1			0	2		1	0	2	9	0	2	377
1	71	1	16.8061	1	1	3	2	0	2			0	1	43	0	2	269
1	75	1	20.0796	1	2	3	2	0	2	1	1	0	1	17	1	1	310
0	46	1			1			0	2			0	1	29	1	1	469
1	25	1						0	2	1	1	0	1	16	1	1	204
1	50	1	18.3655	1	0	2	2	0	2	1	1	0	1	4	1	1	235
1	29	1	21.0077	1	0	3	0	0				0	2	36	0	2	230
0	76	1	23.2812	1	1	1	0	0	3			0	1	12	0	2	286
0	36	1			1			0	2			0	1	69	1	1	304
0	59	2	22.6003	1	1	3	0	0	2			0	1	14	1	1	106
0	68	1	18.1082	1	1	3	0	1	1			1	1	35	0	2	290
1	29	2	19.7239	1	1	3	0	0	3			0	1	40	0	2	273
0	28	1						0	2				1	94	1	1	227
1	75	1	18.9036	1	1	0	0	0	2			0	1	4	1	1	189
0	25	1	20.7157	2	0	3	2	0	2			0	1	34	1	1	191
1	68	1						1		1	1	1	1	44	0	2	292
1	47	1			1			0	2			0	1	11	0	2	183
0	66	1	19.0311	1	0	3	0	0	2			0	1	6	1	1	86
1	66	1	23.1405	1	1	1	0	0	3		1	0	1	15	0	2	218
	65	1	24.1672	1	1	3	0	1	2	1	1	1	1	24	0	2	162
1	21	1						0	2	1	1	0	1	106	1	1	221
0	17	1	18.9919		0	3	0	0				0	1	23	1	1	242
1	79	1	15.4315		1	0	0	0	2	1	1	0	1	13	1	1	216
1	58	1	19.052	1	1	0	0	0	3			1	1	24	1	1	276
1	31	2						0	2	1	1	0	1	6	1	1	247
0	20	2	18.6453	3	0	3	0	1	2			0	1	25	1	1	354
1	24	2			1			0	2	1	1	0	1	79	0	2	215
0	82	1	23.6652	1	1	3	0	1	2	2		1	1	7	0	2	128
0	29	2		1	1			0	2	1		0	1	71	0	1	260
1	73	1	22.4913	1	1	2	0	1				1	1	11	0	2	390
1	65	1	23.4236	1	2	3	0	0	3	1		0	1	11	1	1	386
1	33	2		2	1			0	2	1	1	0	1	11	0	2	419
0	73	1	26.1493	1	1	3	0	0	2			1	1	7	0	2	204
0	28	1		1	1			0	2			0	1	20	1	1	210
1	27	2			1			0	1			0	1	3	0	2	202
	79	1	22.0386	1	1	3	0	0	3			0	1	22	0	2	100
0	43	1			1			0	2			0	1	48	1	1	317
0	63	1	23.7582	1	1	3	0	0	2			1	1	91	0	2	360
1	76	1	23.3011		2	0	0	0	3		1	0	1	20	0	2	253
1	60	1	24.977	1	1	2	2	1	2			1	1	45	0	2	264
0	49	2	26.0375	1	1	3	0	0	2			0	1	22	0	1	184
1	41	1			1			0	2			0	1	3	1	1	334
1	31	1		1	1			0	3	1	1	0	1	19	0	2	230
0	22	1			1			0	2			0	1	9	1	1	236
1	24	1			0			0	2	1	1	0	1	13	0	2	218
1	29	2						0	2			0	1	37	0	1	283
1	37	1		1				0	2			0	1	10	1	1	230
0	85	2	21.3675		1	3	0	0	2			0	1	30	1	1	8
1	57	1						0	2	1	1	0	1	32	0	1	337
1	26	1						0	2			0	1	34	1	1	210
1	25	2						0	2	1	1	0	1	115	1	1	212
0	22	1	20.202	1	0	3	0	0	2			0	1	15	1	1	209
1	75	1	22.4323	1	1	3	0	0	3		1	0	1	47	1	1	262
0	11	2		1	0			0	3			0	1	28	0	2	255
	84	1	24.0164	1	1	3	0	0	2			1	1	1	0	2	27
0	22	2			0			0	2			1	1	23	0	2	319
1	53	1	23.2254	2	1	3	0	0	3	1	1		1	12	1	1	275
0	87	1			1			0	2			0	1	24	0	2
0	27	2	20.6174	3	0	3	0	0	1			0	1	6	1	1	339
1	15	1						1	2			0	1	9	1	1	290
1	70	2	26.6389		1	3	0	1	2	1	1	1	1	13	0	2	269
0	71	1	16.6933	1	1	2	0	0	2	2		0	1	19	1	1	279
0	29	1			0			1				1	1	20	0	2	324
1	35	1	21.3068	1	1	3	0	0	2		1	0	1	38	0	2	210
0	24	1			0			0				0	1	15	1	1	182
0	26	2						0	2			0	1	32	1	1	181
0	66	1	25.9959	1	1	3	0	0				0	1	0	0	2	204
1	54	1			1			1	2		1	1	1	14	0	2	320
1	38	1	25.2092	1	1	3	0	0	2	1	1	0	1	61	1	1	307
	81	1	18.424	1	1	3	0	0	2			1	1	6	0	2
0	27	1	20.5151	2	1	3	0	0	2			0	1	27	0	2	388
0	68	1		1	1			0	3			0	1	84	1	1	320
1	69	1	15.5709	1	1	3	0	0	3			0	1	20	1	1	233
1	63	1						0	3			0	1	9	1	1	252
1	60	1	24.9135	2	1	3	0	0	2			0	1	16	1	1	210
1	79	1	17.6745	2	0	3	0	0	2			0	1	18	0	2	249
0	16	1			0			0	3			0	1	15	0	2	234
1	68	2	19.5965	1	1	3	0	0	3			0	1	17	1	1	258
0	60	2	20.5688	1	1	3	0	0				0	1	12	1	1	240
1	18	2						0				0	1	33	0	2	205
0	68	2	29.6158	1	1	3	0	1	2			1	2	7	0	2	412
0	22	1		3	0			0	2			0	1	26	0	2	328
0	27	2	22.0317		1	3	0	0	3			0	1	26	1	1	209
0	29	2	17.5781	3	1	3	0	0	1			0	1	16	1	1	238
0	55	1	22.4913	1	1	1	2	0	2			0	1	15	1	1	289
0	43	1	25.3906	1	1	2	0	0	1			0	1	55	0	2	230
1	39	1						0	2			0	1	10	1	1	277
1	32	2	19.1406	2	1	3	0	0	2			1	1	26	0	2	206
0	49	1			0			0	2			0	1	5	1	1	88
0	23	1	17.9151	3	0	3	0	0	2			0	1	5	1	1	223
0	28	2			1			0	2			0	1	11	1	1	290
0	63	1			1			0	2			0	1	61	0	2	324
1	21	2	20.1733	2	0	3	0	0	2	1	1	0	1	6	1	1	233
0	25	1	18.3768	3	1	3	0	0	3			0	1	18	1	1	280
1	68	1	19.3337	1	1	3	0	0	3			0	1	3	1	1	349
1	69	1	20.1092	1	1	3	0	0	2	1	1	1	1	19	0	2	299
0	45	1	20.2449	1	1	3	0	0	3			1	1	151	1	1	279
0	40	1						0	2			0	1	13	1	1	256
0	68	1	17.8491		1	3	0	0		2	0	0	2	247	1	2	89
0	50	1	23.7387	1	1	3	0	0				0	1	13	1	1	231
0	83	1	22.4082		1	3	0	0	2			0	1	16	0	2	245
0	60	1	23.5078	2	0	3	0	0	2			0	1	11	1	1	261
0	22	1						0	2			0	1	21	1	1	322
0	31	2		2	1			0	2			0	1	32	1	1	315
0	56	1	24.2215	2	1	3	0	1	3			1	1	32	0	2	305
1	62	1	23.533	1	1	3	0	0	2			1	1	26	1	1	196
	43	1	22.8374	1	1	2	0	0	3			0	1	28	0	2	213
0	19	2		3	0			0	2			0	1	48	1	1	323
0	24	1	19.0311	2	1	3	0	0	2			0	1	4	1	1	209
1	31	1			0			0	2			0	1	17	1	1	186
1	29	2						0	2	1	1	0	1	14	1	1	358
1	70	2	23.3726		1	3	0	0	2				1	18	0	2	303
1	59	2			1			0	2		1	0	1	5	1	1	299
1	76	1	23.3844	1	1	3	0	0	2			0	1	15	1	1	196
0	73	1	18.3655	1	0	2	2	0	3			0	1	19	1	1	192
0	74	1	25.7617	1	1	3	0	1	2			1	1	15	0	2	89
0	74	1	21.9671	1	1	1	0	0	2	1		0	1	5	1	1	310
0	29	1	25.0135		1	3	0	0	2			0	1	22	1	1	235
1	77	2			1			1	2	1	1	1	1	10	0	2	290
0	38	1	23.6328	1	1	3	2	0	2			0	2	10	1	2	294
1	27	1						0	2			0	1	12	1	1	307
1	50	2			1			0	2	1	1	0	1	5	0	2	324
0	22	2						0	2		0	0	1	49	1	1	49
	63	1						0	2	1	1	0	1	37	1	1
1	37	1			1			0	2			0	1	28	0	2	326
1	40	1	20.2812	2	1	3	0	0				1	2	10	0	2	327
	89	1	17.7154		1	3	0	0			1	0	1	21	1	1	122
1	47	2			1			0	2			0	1	7	1	1	201
1	76	1	21.3039	1	1	3	0	0	2			0	2	23	0	2	329
1	31	2			1			0	2	1	1	0	2	11	0	2	379
1	56	1	24.7721	1		0	0	1	1	1	1	1	1	33	0	2	296
0	19	1			0			0	2			0	1	5	1	1	120
1	29	1						0	2			0	1	6	0	2	200
0	37	1		3	1			0	2			0	1	31	1	1	377
0	64	1	17.7999	1		3	0	0	2	1	0	1	2	258	0	2	69
0	30	1			0			0	2			0	1	29	1	1	219
0	71	1		3	1			1	3			1	1	11	0	2	275
0	62	1			1			0	2			0	2	68	0	2	57
1	50	2	22.4059	3	0	3	0	0	2			0	1	28	1	1	199
0	72	1	17.3604		1	3	0	0	2			0	1	48	0	2	264
1	29	2			1			0	2			0	1	8	1	1	244
0	82	1	22.1115		1	3	0	0	3			0	1	38	0	2	241
0	77	1	21.8464	1	1	0	0	0	2			0	1	5	0	2	219
1	78	1	17.6309	1	1	3	0	0	2			0	1	22	0	1	348
1	25	1	29.9836	1	1	3	0	0	2			0	1	6	1	1	230
0	58	1	23.2438	2	1	2	1	0	2				1	19	1	1	238
0	22	1		2				0	2			0	1	16	1	1	254
0	32	1	21.6333	1	1	2	0	0				0	1	9	1	1	233
1	78	1	24.2215	1	1	3	0	0	2		1	0	1	18	1	1	225
0	67	2	22.8906	1	1	3	0	0	2			1	2	15	0	2	85
0	30	1						0	2			0	1	36	0	2	255
0	81	2	17.3438		1	3	0	0	2			1	1	0	0	2	375
0	76	1	19.1406	1	1	3	2	0	2			1	2	11	0	2	122
0	67	1	22.8374	1	1	3	0	0	3			0	1	58	1	1	284
0	19	1			0			0	3			0	1	23	1	1	219
0	28	2						0	2			0	1	31	1	1	212
1	23	1		1	0			0	2			0	1	6	1	1	224
0	22	1						0	2			0	1	14	1	1	185
1	75	1	19.7055	1	1	3	0	0	2			1	1	18	0	2	242
0	68	2	17.7096	2	1	3	0	1				1	1	3	0	2	248
0	23	1			0			0				0	1	137	0	2	220
0	28	1	20.2812		0	3	0	0	3			0	1	7	0	2	205
1	37	1	17.3134	1	1	3	0	0	2	1	1	1	1	54	1	1	330
0	31	2						0	2			0	1	16	0	2	190
0	33	1		3	1			0	2			0	1	39	0	1	339
1	20	1	17.5383	2	0	3	0	0	3			0	1	7	1	1	220
0	59	2			1			1	2			1	1	17	0	2	264
1	70	1	21.6128	1	1	3	0	0	2	1	1	0	1	8	1	1	194
0	28	2			0			0	2			0	1	28	1	1	189
0	83	1	22.9591	1	1	3	0	0	2			0	1	12	0	2	106
0	62	2			1			0	2			0	1	18	0	2	248
1	22	1		1	1			0	2			0	1	31	1	1	279
1	26	1			1			0	2	1	1	0	1	12	0	2	320
0	21	1			0			0	2			1	1	34	1	1	234
0	21	1	21.9671	1	0	3	0	0	2			0	1	5	1	1
0	19	2		1	0			0	2			0	1	62	1	1	262
1	53	1			1			0	2	1	1	0	1	11	0	1	218
1	74	1	17.9282	1	1	3	0	0	2			0	1	31	0	2	314
1	63	1	15.0356	1	1	3	0	0	2			0	2	16	0	2	300
0	21	1						0				0	1	33	0	2	308
0	71	1	25.1851	1	1	1	0	1	3			1	1	84	0	2	312
0	79	1	21.7865	1	1			0	3			0	1	17	0	2	314
0	73	1	28.4655	1	1			0	2			1	1	28	0	2	192
0	61	1	19.7578	1	1	0	0	0				0	1	40	1	1	229
0	60	1	20.7612	1	1	3	0	0	3			0	1	124	0	2	338
0	93	2	23.8054	1	1	3	0	0	2			0	1	30	0	2	353
0	33	1		2	1			0	2			0	1	109	1	1	284
1	53	1	24.1672	1	1	3	0	0	2			1	1	28	1	1	201
0	29	1						0	2			0	1	21	1	1	227
0	31	1	21.9713	2	1	3	0	0	2	1	0	0	1	140	0	2
0	56	1						0				0	1	14	0	2	323
0	26	2	21.0772	1	1	3	0	0	2			0	1	36	0	2	243
0	63	1	23.8751	1	1	2	0	0	2	1	1	0	1	9	1	1	288
1	70	1	17.5533	1	1	3	0	0	2			1	2	22	0	2	321
1	28	2	22.2656	2	1	3	0	0	2	1	1	0	1	5	1	1	247
0	74	1	23.6244	2	1	3	0	0	1			0	1	132	0	2	252
1	27	2						0	3			0	1	5	1	1	248
1	22	1			0			0	2			0	1	2	1	1	238
1	86	1	27.3797	3	1	3	0	0	1	1	1	1	1	51	1	1	261
1	39	1		1	1			0	2			0	1	5	0	2	350
	83	1	18.7305	1	1	3	0	0	2	2	0	1	2	40	0	2	37
0	21	1			0			0	2			0	1	121	0	2	338
1	14	1						0	3			0	1	36	1	1	199
0	71	2	21.0303	1	2	3	0	0				0	1	169	0	2	235
0	80	1			1			1	2			1	1	41	0	2	241
0	54	1		2	1			0				0	1	13	1	1	243
1	71	1	24.7676	1	1	3	0	0	1			0	1	147	0	2	372
0	28	1			0			0	2			0	1	25	1	1	252
	26	1			0			0	3			0	1	16	1	1
1	69	1						0	2		1	0	1	29	0	2	305
0	25	2	18.3655	2	1	3	0	0	3			0	1	28	1	1	353
0	49	2			1			0	2			0	1	12	1	1	230
1	64	2	22.0317	1	0	3	0	0	2			0	1	13	0	2	209
1	77	1	22.5069		1	3	0	0	2			0	1	16	0	2	294
0	19	2			1			0	2			0	1	19	1	1	229
1	28	1			0			0	2	1	1	0	1	12	1	1	347
1	33	2	20.4382	3	1	3	0	0	2			0	1	4	1	1	203
1	45	1						0	2			0	1	12	1	1	306
1	24	2						0	2			0	1	36	1	1	224
1	52	1						0	3			0	1	6	1	1	246
0	40	1			1			0	1			0	1	13	0	2	329
1	60	2	18.5901	1	0	3	0	0	3			0	1	83	0	2	184
0	29	2	23.4346	1	0	3	0	0	3				1	14	0	2	213
1	54	1			1			0	2	1	0	0	1	10	0	1	285
1	76	1	18.3655	2	1	3	0	0			1	0	2	0	0	2	282
1	50	1	21.9671	1	1	3	0	0	3			0	1	23	1	1	259
0	75	1	24.8358	1	1	3	0	0	2			0	1	21	0	2	122
0	20	2						0	3			0	1	79	0	2	221
1	74	1	22.8329		1	2	0	0	2			1	1	45	0	2	300
0	50	1	21.8724	2	1	3	0	0	3			0	1	16	1	1	250
1	51	1	22.0317	1	1	3	0	0	2	1	1	0	1	22	1	1	341
0	22	2						0	2			0	1	5	1	1	265
1	74	1	24.3484	1	2	3	0	1	2	1	1	1	1	18	0	2	417
1	54	1			1			0	2	1		0	2	12	0	2	255
0	63	2	24.2424	1	1	3	0	0	3			0	1	24	1	1	349
1	70	2			1			0	2			0	1	5	1	1	291
0	26	2		1	1			0	2			0	1	21	1	1	193
0	53	1	27.968	1	1	3	0	1	3			1	1	22	0	2	211
1	45	2	18.4265	1	1	3	0	0	2			0	1	26	0	2	271
0	46	1		1	1			0				0	1	30	0	2	349
0	22	2			0			0	2			0	1	0	1	1	338
0	32	1						0	2			0	1	14	1	1	232
1	22	1		1	0			0	2			0	1	21	1	1	385
0	43	2		1	1			0	1	1	0	0	2	22	0	2	187
1	45	1	26.8386	1	0	3	0	0				0	2	4	0	2	367
0	63	1	19.8141	1	1	0	0	0	3			0	1	44	1	1	206
1	24	2		2	0			0	2	1	1	0	1	9	1	1	225
0	70	1	28.5097	1	1	3	2	0	3			0	1	31	1	1	238
1	63	1	20.8117	1	1	1	0	0	2		1	0	1	7	1	1	296
1	73	1	17.0403	1	1	3	2	0	3			0	2	17	0	2	298
0	32	2			0			0	2			0	1	58	1	1	217
1	83	1	23.6244		1	0	2	0	3		1	1	1	19	0	2	215
1	30	1			0			0	3	1	1	0	1	10	0	2	217
1	60	1	25.5206	2	1	1	0	1	2		1	1	1	17	0	2	319
0	76	1	22.681	1	1	3	0	1	2			1	1	14	0	2	236
0	58	1	21.4533	2	1	3	1	1	2	1	1	1	1	24	1	1	337
0	31	2	19.313	1	1	3	0	0	2			0	1	12	1	1	300
0	28	1						0					1	9	0	2	226
0	32	1						0	2			0	1	44	1	1	193
0	20	2		3	0			0				0	1	39	1	1	313
0	51	2	21.4844	1	1	3	0	0	3		1	0	1	66	0	1	209
0	62	1	18.7755	2	1	3	0	0	3			0	1	2	1	1	258
1	69	1	21.044	1	1	3	0	0	2	1	1	0	1	48	0	2	270
0	28	1			0			0	2			0	1	23	0	2	188
1	71	1	24.0346	1	1	3	0	0	3		1	0	1	18	1	1	260
0	33	2	19.5312	2	0	3	0	0	2			0	1	50	1	1	295
0	71	1	21.7738		1	3	0	0	2			0	2	6	0	2	190
0	70	1	20.4491	1	1	3	0	0	2			0	1	43	0	2
0	51	2			0			0	2			0	1	27	1	1	249
0	65	1			1			0	2			1	1	14	0	2	383
0	33	1	20.0474	1	2	1	0	0	3			0	1	30	0	2	212
0	62	1	18.5567	1	1	3	0	0	2			0	1	23	1	1	286
0	18	2	21.0962	3	0	3	0	0	3			0	1	31	0	2	271
0	62	1	18.7242	1	1	3	0	0	3			0	1	11	1	1	220
	78	2	15.5556	1	1	3	0	0	3		1	1	1	14	0	2	14
1	30	1						0	2			0	1	83	1	1	242
0	74	1	20.2992	1	1	3	0	0	2			0	1	35	1	1	299
0	31	1	20.984	3	1	3	0	0	2			0	1	59	1	1	194
0	55	1	25.6896	1	1	1	0	0	2			0	1	20	1	1	21
0	29	1						0	2			0	1	107	1	1	225
1	50	1	22.4913	1	1	3	0	0	3			0	1	8	1	1	281
0	78	1	21.2953	1	1	0	0	0	2			0	1	6	1	1	89
1	62	1	20.7008	1	1	3	0	0		1	1	0	1	36	1	1	342
0	33	1			1			0	2			0	1	0	1	1	202
1	30	2	21.0772		1	3	0	0	3	2	0	0	1	11	0	2	293
1	66	1	26.6728	1	1	3	0	0	2		1	0	1	118	0	2	337
1	16	1	15.0122	1	0	3	0	0	1			1	1	13	1	1	264
1	23	1						0	2			0	1	45	0	2	184
1	49	1		1	1			1	2			1	1	13	0	2	242
1	65	1	17.4201		1	3	0	0	2			0	1	27	1	1	296
1	19	1	22.9854	3	0	3	0	0	2			0	1	19	0	2	279
1	32	2	21.4844					0	3	1	1	0	1	9	1	1	294
0	36	2						0	2			0	1	76	1	1	217
1	32	1						0	2	1	1	1	1	65	1	1	216
1	66	1	21.9671	1	1	1	0	0	2	1	1	1	1	22	0	2	281
1	49	1			0			0	3				1	15	0	2	209
0	49	1			0			0	3			1	1	16	0	2	197
0	74	1	19.3772	1	1	3	0	0	2			0	1	17	1	1	187
0	57	1	20.2449	1	1	3	0	0	2			0	1	12	1	1	90
	72	2	25		1	3	0	0	2	1	1	1	1	18	0	2	61
1	23	1			1			0	2			0	1	9	1	1	229
0	24	2			0			0	2			0	1	11	1	1	205
0	85	1	20.8117	1	1	0	0	0	2			1	1	10	0	2	133
1	35	1						0	2			0	1	5	1	1	196
1	44	1			1			0	3			1	1	16	0	2	336
	89	1	21.83	1	1	3	0	0	2			1	1	6	0	2	6
0	29	1						0	2		1	0	2	27	0	2	367
1	50	1						1	2			1	1	52	0	2	258
0	28	1			0			0	2			0	1	26	1	1	269
1	23	1						0	2	1	1		1	171	1	1	260
1	77	2	17.5583		1	3	0	0	3			0	1	5	0	2	195
0	53	1	24.3824	1	1	0	0	0	3			0	1	44	1	1	228
1	66	1	24.3867	1	1	2	0	1	3	1	1	1	1	4	1	1	343
0	46	2	21.0916	1	1	3	0	0	2			1	1	8	1	1	361
0	31	1	26.6097	1	1	3	0	0				0	1	9	0	2	284
1	15	2		3	0			0	2			0	1	25	1	1	390
0	28	1	23.2438	3	1	3	0	0	2			0	1	12	0	2	266
	78	1		1	0			0	3			1	1	35	0	2	29
0	26	1						0	3			0	1	41	1	1	187
0	25	2	18.6268	2	1	3	0	0	2			0	1	14	1	1	282
0	30	1			1			0	2	1	0	0	1	3	1	1	75
0	29	2						0	2			0	1	6	0	2	284
0	63	1	21.6041	1	1	3	0	1	2			1	1	15	0	2	450
1	28	2			1			0	2			1	1	25	1	1	208
1	22	2	19.1406	1	1	3	0	0	2			0	1	7	1	1	219
1	38	1		2	1			0	2	2	1	0	1	8	1	1	120
1	21	1						0	2			0	1	44	1	1	252
1	79	1	18.662	1	1	3	0	0	2			0	1	1	1	1	396
0	17	1			0			0	2			0	1	13	1	1	191
0	36	1			0			0	2			0	1	37	0	2	231
0	25	1						0				0	1	31	0	2	196
1	39	2		1	1			0	2	1	1	0	1	30	1	2	302
1	27	1						0	2		1	0	2	6	0	2	391
1	63	1	24.8016	3		0	0	0	2			0	1	9	0	2	346
1	48	2	25.3906	1	0	3	0	0	3			0	1	90	1	1	283
1	74	1	19.487	1	1	3	0	0	3			1	1	28	0	2	276
0	27	1		1	1			0	2			0	1	19	1	1	222
0	34	1						0	2				1	51	0	2	328
1	29	2						0	2			0	1	3	1	1	380
0	33	1	23.03	3	0	3	2	0	2			0	1	58	0	2	406
1	57	1			1			0	2	1	1	1	1	5	0	2	379
1	24	1						0	2	1	1	0	1	12	1	1	230
1	73	1	19.8352	1	0	0	0	0	1			0	1	7	0	2	278
0	29	2			1			0	3			0	1	45	1	1	253
1	52	2	19.5312	1	1	3	0	0	3			0	1	35	1	1	205
0	36	1	24.977	1	0	3	0	0	2	2	1	0	1	15	1	1	105
1	53	2	23.5304	3	1	3	0	0	2			0	1	54	0	2	294
0	27	1			1			0	3			0	1	36	1	1	335
0	69	1	18.132	1	1	2	0	0	2			0	1	17	0	2	180
0	67	1	20.7008	1	1	3	0	0	2			0	1	11	0	2	255
1	49	1	20.5693	1	1	3	0	1	3	1	1	1	1	17	0	2	308
0	52	1			1			0	2			0	1	19	1	1	187
1	76	2		1	1			0	2			0	1	29	0	2	257
0	67	1	21.9052	1	1	1	0	0	2			0	1	47	1	1	263
1	32	1			0			1	2			1	1	17	0	2	250
0	77	2	29.4667		1	3	0	0				0	1	46	0	2	226
1	76	1	17.6898	1	1	1	0	0	1			0	1	8	0	2	215
0	27	2		1				0				0	1	32	1	1	263
0	18	1						0	2			0	1	25	1	1	287
0	19	2			0			0	2			0	1	14	0	2	314
1	27	2						0	2		1	0	1	5	1	1	322
0	21	1						0	2			0	1	75	0	2	289
	81	1	15.6157		1	1	0	1	3	1	1	1	1	226	0	2	12
1	44	1						0	2			0	1	15	1	1	392
0	60	1		2	1			0	3			0	1	33	1	1	219
1	70	1	22.4059	1	1	3	2	0	3			0	2	8	0	2	285
0	79	1	14.6924	1	1	3	0	0	3			1	1	62	0	2	323
0	32	1						0	2			0	1	19	1	1	230
1	71	1	18.5078	1	2	3	0	0	2			0	1	14	1	1	231
1	31	1		1	1			0	2	1	1	0	1	190	0	2	307
1	51	1	24.3141	1	1	0	0	0	3			0	1	13	0	2	357
1	45	2						0	2			0	1	5	1	1	190
0	30	1						0	2			0	1	29	1	1	188
0	65	1						0	2		0	0	1	155	0	2
1	39	1						1	2			1	1	4	1	1	334
0	33	1						0				0	1	22	1	1	217
1	29	1						0	2			0	1	5	1	1	202
0	85	1	15.1653	1	1	0	0	0				1	1	18	0	2	181
0	24	2	19.2894		1	3	0	0	3			0	1	8	0	1	277
0	80	1	20.1305		1	0	0	0	2	1	1	0	1	109	0	2	255
1	54	1						0	2		1	0	1	5	0	2	301
1	19	2			0			0	2			0	1	20	1	1	280
1	78	1	21.157	1	1	2	2	0	2		1	0	1	22	0	2	221
1	30	1	22.4913	1	0	3	0	0	2	1	1	0	1	9	1	1	252
0	43	1			1			0	1		1	0	1	16	0	2	336
0	23	1			0			0	2			0	1	9	1	1	215
0	82	1	13.2511	1	2	3	0	0	2		1	0	1	47	0	1	368
0	25	1	27.6817	2	0	0	0	0	2			0	1	81	0	2	345
1	42	1		2	1			1	2		1	1	1	15	0	2	245
1	74	2	21.6441	1	1	3	0	0	3			0	1	23	0	2	311
0	76	2						1			0	1	2	10	0	2	125
1	20	1			1			0	2			0	1	7	1	1	178
0	55	1	21.3463	1	1	3	0	0	2			0	1	31	0	2	391
0	21	1						0	2			0	1	11	0	2	179
1	28	1			1			0	2			1	1	38	0	1	204
1	34	1			1			0	2			0	1	10	1	1	281
1	30	1			0			0	2			0	1	14	0	2	349
0	73	1	23.1473	1	1	3	0	1	3			1	1	36	0	2	204
0	75	1	17.4747	1	1	3	2	0	2			1	1	30	1	1	277
0	76	1	15.2416	1	1	3	0	0	2	2	0	0	1	21	1	1	82
0	21	1						0	2			1	1	10	1	1	228
1	66	1						0	2			0	1	45	0	2	211
1	57	1	20.2449	1	1	2	0	0	2			0	1	18	1	1	273
1	67	1	22.8625	1	1	3	0	1	3			1	1	42	0	2	286
0	50	1		3	0			0				0	1	13	0	2	259
0	49	1	22.7204	1	1	3	0	0	3			1	1	40	0	2	179
1	73	2						0	3		1	0	1	12	1	1	218
1	71	1	20.2848		1	3	0	0	2			0	1	18	0	2	304
0	33	2		3	0			0				0	1	39	1	1	290
0	52	1	23.8751	1	1	3	0	0	2			0	1	55	1	1	306
0	27	1	16.3265	2	0	3	0	0	1			0	1	31	1	1	325
0	52	1	25.3515		1			1	2			1	1	57	0	2	244
1	51	2	21.2585	1	1	3	0	0	2			0	1	15	1	1	268
0	78	1	20.4382	1	1	2	0	0	2	2			2	15	0	2	83
1	24	2						0	2			0	1	75	1	1	234
1	31	2	23.0112	1	1	3	0	0	2			0	1	7	1	1	262
0	78	1	19.7239	2	1	3	0	0	2			1	1	32	0	2	243
1	81	1	20.3223		1	3	0	0	2	1	1	0	1	43	0	2	339
1	79	2						0	2			0	2	6	0	2	243
0	46	2						0	2			0	1	8	1	1	265
1	27	1	23.6614	2	0	3	0	0	2			0	1	84	1	1	275
0	49	1	21.9713	1	1	3	0	0	3			0	1	52	0	2	56
0	36	1	21.4533	1	1			0	1			0	1	14	0	1	257
0	28	1	17.9931	1	0	2	0	0	2			0	1	15	0	2	220
1	23	1		1	1			0	3			0	1	22	0	2	447
0	37	2	19.052	3	1	3	0	0	3			0	1	8	1	1	184
0	22	2	22.6562	3	1	3	0	0	2			0	1	11	0	2	286
1	20	1						0	2			1	1	32	0	2	228
0	84	1	22.0386		0	3	0	0	3			0	1	15	0	2	252
0	20	2						0	2			0	1	16	0	1	211
0	21	2	21.0962	3	0	3	0	1	3			0	2	40	0	2	307
1	26	1	17.2389	2	1	3	0	0	2	1	1	0	1	18	0	1	257
1	31	2			1			0	2			0	1	111	0	2	323
0	74	1	24.224	1	1	3	0	0	2			0	1	7	0	2	243
1	71	1		1	1			1	2			1	1	9	0	2	269
1	52	1	21.8158	1	1	0	0	0	2			1	1	24	0	2	201
1	33	1						0				0	1	52	1	1	192
0	66	1	23.533	1	1	3	0	0	2			0	1	14	1	1	239
0	31	1	21.5139	1	1	1	0	0	2			0	1	27	1	1	241
1	37	1						0	2			0	1	24	1	1	193
1	18	1			0			0		1	1	0	1	7	1	1	318
1	82	1	20.5693		2	3	0	0	2			0	1	24	1	1	244
0	74	1	23.8751	1	1	3	0	0	2	1	1	0	1	15	0	2	258
	81	1	21.875	1	1	3	0	0	2		1	0	2	20	0	2	152
1	25	1			0			0	2			0	1	3	1	1	201
1	26	1						0	2			0	2	2	0	2	286
0	63	1						1				1	1	15	0	2	97
0	47	1	20.0692	1	1	3	0	0				0	1	31	1	1	188
1	29	1	24.3865	1	0	3	0	0	2	1	1	0	1	35	1	1	215
	77	1	20.1348		1	3	0	0	2			0	1	15	0	2	27
0	28	1			0			0	2			0	1	34	0	2	244
0	26	1		2				0	2			0	1	49	1	1	232
1	74	1	21.3599	1	1	3	0	0	2		1	0	1	4	1	1	287
0	32	1		2	1			0	2			0	1	9	0	1	292
1	55	1	22.4996	1	1	3	0	1	2			1	1	20	0	2	244
0	43	1			1			0	2			0	1	15	1	1	311
0	18	1						0	1			0	1	35	1	2	364
	81	1	20.202	1	1	1	0	0	3	1	1	1	1	52	0	2	8
0	21	2						0	2			0	1	45	1	1	201
1	66	1	24.4444	1	1	3	0	0	2			0	1	41	1	1	282
1	79	1			1			0	2	1	1	0	1	20	1	1	373
0	71	1	21.3593	1	1	3	0	1	2			1	1	11	1	1	280
1	39	2			1			0	1		1	0	1	42	1	1	215
1	82	1	24.7252		1	3	0	0	2			0	1	21	0	2	372
0	34	1			1			0	3			0	1	28	1	1	246
1	40	2	17.1468	2	0	3	0	0	2		1	0	1	18	0	2	280
1	51	1			1			0	2			0	1	35	1	1	332
1	39	2		1	1			0	2			0	1	4	1	1	274
1	26	1						0	2			0	1	7	0	2	308
1	73	1	17.7857	1	1	3	0	0	2			0	1	14	1	1	278
0	32	1		1				0	3			0	1	21	1	1	222
0	81	1	19.6283	1	1	3	0	0	2		1	0	1	36	0	2	271
0	71	1						0	2			0	1	15	0	2	217
1	67	1	22.7204	1	1	0	0	0	2			0	2	3	0	2	270
0	26	1						0	2			0	1	29	1	1	268
1	65	1	23.8751		1	3	0	0	3	1		0	1	72	1	1	230
1	24	1						0	2			0	1	103	1	1	253
0	28	1	19.6232	3	1	3	0	0	3				1	94	0	2	354
0	71	1	15.625	1	2	0	2	0	2	1	1	1	2	15	0	2	314
1	45	2						0	2			0	1	21	1	1	180
0	34	1			1			0	3			0	1	109	1	1	313
0	24	1			0			0	3			0	1	17	1	1	230
0	60	1	25.0399	1	1	3	0	0	3			1	1	6	0	2	209
0	59	1		1	1			0	2			0	1	60	0	2	246
0	65	2	16.8899	1	1	3	0	0	2			0	1	9	1	1	245
0	27	1		1				0	2			0	1	12	1	1	266
1	79	1						0	1	1	1	0	1	15	1	1	258
0	70	1	24.9108		1	3	0	1	2	1	1	1	1	2	0	2	393
1	28	1	21.6049	3	1	3	0	0	2	1	1	0	1	36	1	1	232
1	80	1	16.6493	1	1	3	0	0	2	1	1	0	1	11	0	2	297
0	30	2			0			0	2			0	1	36	1	1	229
1	27	1						0	2	1	1	0	1	8	1	1	201
0	25	1	18.5124	2	0	3	0	0	2			0	1	89	1	1	206
1	83	1	26.1123	1	1	2	0	1	2			1	1	6	1	1	286
1	59	1	17.054	1	1	3	0	0	3			1	1	92	1	1	253
0	64	1	21.4844	1	1	2	0	0	2	1	1		2	301	0	2
1	59	1			1			0	2			1	1	20	0	2	330
0	20	2			0			0	2			0	1	24	1	1	209
	83	1	19.9602	1	1	1	2	0		2		0	1	25	0	2	90
0	19	2	19.9594	1	0	3	0	0	2			0	1	2	1	1	227
1	18	1			0			0	2			0	1	7	1	1	188
1	25	1		2	1			0	3	1	1	0	1	30	1	1	353
0	52	2	21.79	1	1	3	0	0	1			1	1	13	0	2	357
1	36	1	23.7228	2	1	3	0	0	2			0	1	7	1	1	208
0	42	2			1			0	2			0	1	38	0	2	265
1	55	1		1				0	2		1	0	1	4	0	2	192
0	22	2						0	2			0	1	12	1	1	210
1	22	1	22.7244	3	0	3	0	0	2			0	1	16	1	1	233
0	69	1	22.6003	2	1	3	0	0	2			0	1	3	1	1	118
0	40	1						0	1	1	0	0	2	51	1	2	154
0	81	2	21.3593		0	3	0	0	3			0	1	74	0	2	399
1	14	1	19.1953	1	0	3	0	0	2		1	0	1	21	1	1	273
0	50	1	20.1995	1	1	1	0	1	2			1	1	192	1	1	287
0	22	1						0	2			0	1	4	0	1	195
0	66	2	22.3094	1		3	0	0	2	1	1	0	1	49	0	2	241
1	77	1	23.1405	1	1	1	0	0	2			0	1	20	0	1	227
0	63	2	17.5146	1	1	3	0	0	2			0	1	3	1	1	122
1	47	1			0			0	2			0	2	264	0	2	330
1	47	1						0	2			0	1	12	0	2	264
1	54	1	19.257	1	1	2	0	0	2			0	1	43	0	1	247
0	68	1	23.7332	1	2	3	0	0				0	1	53	0	2	9
1	28	1			0			0	3	1	1	0	1	47	1	1	191
0	62	1	19.0521	3	1	3	0	0		2	1	0	1	18	0	2	85
1	78	2	25.3333	1	1	3	0	0	3			0	1	33	1	1	207
1	60	1	27.0093	1	1	2	2	0	2			0	1	29	0	2	363
1	37	1		2	1			0	2	1	1	0	1	29	0	2	215
1	18	1						0	2	1	1	0	1	6	1	1	181
1	60	1	20.984	1	1	3	0	0	2			0	1	53	1	1	243
1	32	2						0	2			0	1	62	1	1	218
0	77	1	23.03	1	2	3	0	0	2				1	40	0	2	142
1	28	1		3	1			0	2			0	1	32	0	2	329
0	28	1						0	1	1	0	0	1	42	0	2	1
1	25	1						0	2			0	1	33	1	1	195
1	25	2						0	2	1	1	0	1	16	1	1	299
1	59	1	18.5911	1	1		0	0	3			0	1	27	0	2	228
1	78	2	18.2222		1	3	0	0	2			0	1	24	1	1	224
1	67	1	22.5896	1	1	3	0	0	2			1	1	42	0	2	243
1	42	1	23.6614	1	1	2	0	0	2			0	1	7	0	1	261
1	66	1	23.1837	1	1	2	1	0	3			0	1	8	1	1	219
0	25	1			0			0	2			0	1	21	0	2	240
0	45	1						0	2			0	1	6	1	1	214
1	74	1			0			0	3			1	1	14	0	2	305
0	65	1	21.0077	1	1	3	0	0	3			1	1	166	0	2	208
1	63	1						1	2		1	1	1	9	0	2	380
0	41	1	16.225	2	0	3	1	0	2	1	1	1	1	155	1	1	289
1	45	2			1			0	3	1	1	0	1	89	1	1	263
1	67	1	24.858	1	1	2	0	0		1	1	1	2	10	0	2	311
0	97	2	18.2222		1	3	0	0	2			1	1	11	0	2	51
0	78	2		1	1			1	2	1	0	1	1	51	0	2	239
1	69	1		1	1			0	2	1	1	0	1	3	1	1	308
0	52	1						1	2			1	1	44	0	2	333
0	27	1						0	2			0	1	34	0	1	333
1	79	1	18.591	1		2	2	0	2	1	1	0	1	17	0	2	281
0	78	1			0			0	2			1	1	60	0	2	259
0	71	2	21.4844	1	1	3	0	0	3	2	0	1	2	7	0	2	54
0	61	1			1			0	2			0	1	23	1	1	220
1	54	1						0	3			0	2	16	0	2	398
0	28	1	20.7612	1		3	0	0	2			0	1	12	0	2	296
0	85	1	23.6244	1	1	3	0	0	3			0	1	48	0	2	214
0	46	1			0			0	2	1	1	0	1	7	0	2	148
1	24	1			0			0	2			0	1	7	0	2	181
1	74	2	28.6706	1	1	3	0	0	2			0	1	10	0	2	305
0	61	1	24.8016	1	1	0	0	0	2			0	1	22	0	2	264
0	24	1			1			0	2			0	1	18	1	1	222
0	48	2	21.6311	1	1	3	0	0	3			1	1	29	0	2	346
1	24	1						0	2			0	1	15	1	1	268
1	45	1						0		1	1	0	1	20	1	1	270
1	23	1			1			0	2	1	1	0	1	7	1	1	222
0	45	2						0	2			0	1	125	1	1	283
1	58	1	21.2585	1	1	3	0	1	2			1	1	34	0	2	298
1	50	1	22.1453	1	1	2	0	0	2			0	1	17	0	2	286
1	26	2						0	2			0	1	4	1	1	281
0	52	2	18.3655	1	1	3	0	1	2			1	1	27	0	2	269
1	28	2						0	2	1	1	0	1	3	1	1	265
1	54	1	23.3355	1	1	2	0	0	2	1	1	0	1	7	1	1	312
1	67	1	17.7154	2	1	0	0	0	2	1	1	0	1	12	1	1	319
1	55	2			1			0	2			0	1	16	1	1	192
[truncated: 1,942 more rows]
